# Supplementary material for: The Collection of Zoosporic Eufungi at the University of Michigan (CZEUM): introducing a new repository of barcoded Chytridiomyceta and Blastocladiomycota cultures
Source: IMA Fungus. 2020 Oct 6;11:20. doi: 10.1186/s43008-020-00041-z (PMC7537106; doi:10.1186/s43008-020-00041-z)
Supplement: Supplementary file 1 — Additional file 1: Table S1. Barcode indexes adapted to Wurzbacher et al. 2018 primers NS1short/RCA95m for sample multiplexing. [file 43008_2020_41_MOESM1_ESM.xlsx]

## Sheet: Sheet1
Primer	Barcode Index	Wurzbacher et al. 2018 Primer
NS1short-1	acaagaaagttgtcggtgtctttgtgtt	CAGTAGTCATATGCTTGTC
NS1short-2	actcgattccgtttgtagtcgtctgttt
NS1short-3	acgagtcttgtgtcccagttaccaggtt
NS1short-4	acttcggattctatcgtgtttccctatt
NS1short-5	accttgtccagggtttgtgtaacctttt
NS1short-6	acttctcgcaaaggcagaaagtagtctt
NS1short-7	acgtgttaccgtgggaatgaatcctttt
NS1short-8	acttcagggaacaaaccaagttacgttt
RCA95m-60	atcatgttcaaccaaggcttctatggaa	CTATGTTTTAATTAGACAGTCAG
RCA95m-61	atagagggtactatgtgcctcagcacaa
RCA95m-62	atcacccacacttacttcaggacgtaaa
RCA95m-63	atttctgaagttcctgggtcttgaacaa
RCA95m-64	atgacagacaccgttcatcgactttcaa
RCA95m-65	atttctcagtcttcctccagacaaggaa
RCA95m-66	atccgatccttgtggcttctaacttcaa
RCA95m-67	atgtttgtcatactcgtgtgctcaccaa
RCA95m-68	atgaatctaagcaaacacgaaggtggaa
RCA95m-69	attacagtccgagcctcatgtgatctaa
RCA95m-70	ataccgagatcctacgaatggagtgtaa
RCA95m-71	atcctgggagcatcaggtagtaacagaa
