# Supplementary material for: The Collection of Zoosporic Eufungi at the University of Michigan (CZEUM): introducing a new repository of barcoded Chytridiomyceta and Blastocladiomycota cultures
Source: IMA Fungus. 2020 Oct 6;11:20. doi: 10.1186/s43008-020-00041-z (PMC7537106; doi:10.1186/s43008-020-00041-z)
Supplement: Supplementary file 2 — Additional file 2: Table S2. ONT sequencing attempts, output, and sequencing success after assembly and polishing. Experiments included re-attempts of previously-failed sequencing attempts, along with sequencing attempts not relevant to this project, resulting in a higher total of sequences than reported in this manuscript. [file 43008_2020_41_MOESM2_ESM.xlsx]

## Sheet: Sheet1
Experiment	Cultures Attempted	Time (min)	Reads (K)	Bases (GB)	Sequences Recovered	% Success
CZEUM01	15	25	47.33	0.14	14	93.3333
CZEUM02	95	105	281.68	1.01	90	94.7368
CZEUM03	94	90	313.25	1.04	92	97.8723
CZEUM04	96	210	326.75	0.95	88	91.6667
CZEUM05	91	210	332.32	1.05	87	95.6044
CZEUM06	90	210	378.63	1.28	62	68.8889
CZEUM07	90	210	443.18	1.19	74	82.2222
CZEUM08	76	270	363.65	1.24	65	85.5263
Total	647	1330	2486.79	7.9	572	88.7314
Per Isolate		2.05564	3.84357
