# Supplementary material for: The Collection of Zoosporic Eufungi at the University of Michigan (CZEUM): introducing a new repository of barcoded Chytridiomyceta and Blastocladiomycota cultures
Source: IMA Fungus. 2020 Oct 6;11:20. doi: 10.1186/s43008-020-00041-z (PMC7537106; doi:10.1186/s43008-020-00041-z)
Supplement: Supplementary file 3 — Additional file 3: Table S3. Comparison of ONT rDNA sequences to published Sanger rDNA sequences of CZEUM cultures. [file 43008_2020_41_MOESM3_ESM.xlsx]

## Sheet: CZEUM_Nanopore_20191210_Trim
Isolate ID	Genus	species	Order	18S rDNA	Percent Similarity	ITS rDNA	Percent Similarity	28S rDNA	Percent Similarity
ARG024	Gorgonomyces	haynaldii	Rhizophydiales			EF585645	98.44	EF585605	99.66
ARG029	Gorgonomyces		Rhizophydiales			EF585650	95.07	EF585610	99.88
ARG035	Rhizophydium		Rhizophydiales			EF585653	99.08	EF585613	99.79
ARG036	Gorgonomyces	haynaldii	Rhizophydiales			EF585654	99.8	EF585614	99.77
ARG037	Chytriomyces	hyalinus	Chytridiales			JX905532	99.71	JX905505	99.62
ARG051	Rhizophydium		Rhizophydiales			EF585660	99.46	EF585620	99.57
ARG085	Chytriomyces	hyalinus	Chytridiales			JX905538	98.57	JX905511	100
ARG094	Gaertneriomyces	semiglobifer	Spizellomycetales	MF576088	99.9	MF576117	100	MF576100	100
ARG116	Delfinachytrium	mesopotamicum	Chytridiales	KC812610	100	JX905544	100	JX905517	100
ARG121	Chytriomyces	hyalinus	Chytridiales			JX905546	100	JX905519	100
ARG122	Chytriomyces	hyalinus	Chytridiales			JX905547	99.84	JX905520	99.63
Barr009B	Powellomyces	hirtus	Spizellomycetales	HQ901722	99.94			HQ901657	100
Barr059	Triparticalcar	arcticum	Spizellomycetales	DQ536480	99.83			DQ273826	99.87
Barr081	Powellomyces	hirtus	Spizellomycetales	HQ901723	99.82	FJ827711	99.76	HQ901658	100
Barr092	Powellomyces	hirtus	Spizellomycetales	HQ901724	100			HQ901659	100
Barr350	Geranomyces	variabilis	Spizellomycetales	HQ901725	99.82			HQ901660	99.78
CC410FG	Spizellomyces		Spizellomycetales	FJ827666	99.53	FJ827726	100	FJ827690	98.4
CH67	Gaertneriomyces	spectabilis	Spizellomycetales	FJ827661	99.72	FJ827742	100	FJ827705	100
JA01	Chytriomyces	hyalinus	Chytridiales					KC691312	100
JA03	Chytriomyces	hyalinus	Chytridiales					KC691314	100
JA04	Rhizoclosmatium	globosum	Chytridiales					KC691315	99.75
JA05	Rhizoclosmatium	globosum	Chytridiales					KC691316	99.63
JA08	Chytriomyces	hyalinus	Chytridiales					KU721090	100
JA09	Chytriomyces	hyalinus	Chytridiales					KU721091	100
JA10	Chytriomyces	hyalinus	Chytridiales					KU721092	100
JA11	Chytriomyces	hyalinus	Chytridiales					KU721093	100
JA12	Chytriomyces	hyalinus	Chytridiales					KU721094	100
JA32	Boothiomyces		Rhizophydiales					KU721103	100
JA33	Chytriomyces	hyalinus	Chytridiales					KU721097	100
JEL0024	Catenochytridium		Cladochytriales	EU828476	100			EU828504	100
JEL0046	Nowakowskiella	elegans	Cladochytriales	EU828463	99.65			EU828490	100
JEL0072	Unknown		Cladochytriales	EU828470	99.28			EU828497	100
JEL0095	Thoreauomyces	humboldtii	Spizellomycetales	HQ901727	99.94			HQ901662	100
JEL0128	Rhizoclosmatium	umbonatum var. sphaericum	Chytridiales					MK328908	99.88
JEL0148	Gallinipes	danensis	Spizellomycetales	FJ827644	99.43	FJ827716	100	FJ827678	99.58
JEL0153	Cladochytrium		Cladochytriales	EU828458	100			EU828485	100
JEL0174	Entophlyctis		Rhizophydiales					DQ273782	99.73
JEL0194	Catenaria	anguillulae	Blastocladiales			HQ888736	99.59	HQ888759	99.69
JEL0333	Gallinipes	pseudodichotomus	Spizellomycetales	GQ160453	99.63	FJ827735	90.39	GQ160457	99.29
JEL0339	Catenaria		Blastocladiales	HQ888703	99.88	HQ888731	97.52	HQ888754	99.9
JEL0345	Chytriomyces	hyalinus	Chytridiales	EF014368
JEL0350	Brevicalcar	kilaueaense	Spizellomycetales	FJ827663	99.54	GQ499376	99.05	FJ827685	99.38
JEL0363	Blastocladiella		Blastocladiales	HQ888698	99.94
JEL0371	Kochiomyces	dichotomus	Spizellomycetales	GQ499383	100	GQ499377	99.88	GQ499380	100
JEL0376	Geranomyces	variabilis	Spizellomycetales	HQ901728	99.88			HQ901663	100
JEL0379	Geranomyces	variabilis	Spizellomycetales	HQ901729	99.82			HQ901664	99.43
JEL0388	Phlyctochytrium	planicorne	Chytridiales	MG271928	99.89			KT281909	100
JEL0389	Geranomyces	variabilis	Spizellomycetales	HQ901730	99.82			HQ901665	100
JEL0402	Endochytrium	ramosum	Cladochytriales	EU828484	99.88			EU828513	100
JEL0430	Gallinipes	pseudodichotomus	Spizellomycetales	GQ499384	100	GQ499378	99.85	GQ499381	100
JEL0440	Blastocladiella		Blastocladiales	HQ888697	99.94
JEL0476	Clydaea	vesicula	Lobulomycetales	EF443138	99.94	EU352774	99.1	EF443143	99.68
JEL0516	Rhizoclosmatium	umbonatum var. sphaericum	Chytridiales					MK328909	100
JEL0524	Wheelerophlyctis	interior	Chytridiales					MH539700	100
JEL0532	Rhizophlyctis	rosea	Rhizophlyctidales			EU379225	100	EU379182	100
JEL0540	Powellomyces	hirtus	Spizellomycetales	HQ901735	100			HQ901670	99.81
JEL0541	Thoreauomyces	humboldtii	Spizellomycetales	HQ901736	99.94			HQ901671	99.9
JEL0542	Geranomyces	variabilis	Spizellomycetales	HQ901737	99.7			HQ901672	100
JEL0543	Geranomyces	tanneri	Spizellomycetales	HQ901738	99.88			HQ901673	100
JEL0550	Gaertneriomyces	semiglobifer	Spizellomycetales	FJ827655	99.71	FJ827741	99.26	FJ827704	99.68
JEL0553	Gaertneriomyces	semiglobifer	Spizellomycetales	FJ827656	99.43	FJ827740	100	FJ827703	99.68
JEL0555	Triparticalcar	arcticum	Spizellomycetales	FJ827658	99.52	FJ827720	99.84	FJ827683	99.69
JEL0557	Geranomyces	variabilis	Spizellomycetales	HQ901739	99.76			HQ901674	100
JEL0558	Geranomyces	variabilis	Spizellomycetales	HQ901740	100			HQ901675	99.62
JEL0559	Geranomyces	variabilis	Spizellomycetales	HQ901741	99.76			HQ901676	99.9
JEL0560	Triparticalcar	arcticum	Spizellomycetales	FJ827659	99.9	FJ827721	100	FJ827684	99.79
JEL0563	Geranomyces	michiganensis	Spizellomycetales	HQ901742	99.94			HQ901677	99.71
JEL0565	Geranomyces	michiganensis	Spizellomycetales	HQ901743	100			HQ901678	99.9
JEL0566	Geranomyces	variabilis	Spizellomycetales	HQ901744	100			HQ901679	100
JEL0567	Geranomyces	variabilis	Spizellomycetales	HQ901745	100			HQ901680	99.81
JEL0569	Fimicolochytrium	jonesii	Spizellomycetales	HQ901746	99.76			HQ901681	99.14
JEL0587	Fimicolochytrium	jonesii	Spizellomycetales	HQ901747	99.76			HQ901682	99.71
JEL0588	Fimicolochytrium	alabamae	Spizellomycetales	HQ901748	100			HQ901683	99.71
JEL0613	Geranomyces	variabilis	Spizellomycetales	HQ901749	99.64			HQ901684	99.81
JEL0615	Powellomyces	hirtus	Spizellomycetales	HQ901750	100			HQ901685	100
JEL0695	Paranamyces	uniporus	Rhizophydiales			KP723824	100	KP723818	100
JEL0729	Irineochytrium	annulatum	Chytridiales	KC812614	99.9			KC812617	100
JEL0734	Gaertneriomyces		Spizellomycetales					MF576109	100
JEL0738	Gaertneriomyces		Spizellomycetales					MF576111	100
JEL0754	Phlyctochytrium	bullatum	Chytridiales	MG271927	100			KF257905	100
JEL0762	Telasphaerula	gracilis	Monoblepharidales	KY130459	99.78			KY130460	99.76
JEL0796	Rhizoclosmatium	umbonatum var. sphaericum	Chytridiales					MK328910	100
JEL0800	Rhizoclosmatium	globosum	Chytridiales					MK543211	100
JEL0823	Rhizoclosmatium	pessaminum	Chytridiales					MK328911	100
JEL0852	Rhizoclosmatium	globosum	Chytridiales					MK328901	100
JEL0857	Wheelerophlyctis	interiexterior	Chytridiales					MH539701	99.88
JEL0885	Wheelerophlyctis	interiexterior	Chytridiales					MH539702	100
KLL_TL_06062013	Dinochytrium	kinnereticum	Chytridiales					KT281908	100
KP08	Geranomyces	variabilis	Spizellomycetales	HQ901751	100			HQ901686	100
KP09	Rhizophlyctis	rosea	Rhizophlyctidales			EU379228	100	EU379185	100
KP15	Rhizophlyctis	rosea	Rhizophlyctidales			EU379229	100	EU379186	100
KP18	Rhizophlyctis	rosea	Rhizophlyctidales			EU379231	99.84	EU379188	100
KP27	Geranomyces	variabilis	Spizellomycetales	HQ901752	99.94			HQ901687	99.9
KP31	Geranomyces	variabilis	Spizellomycetales	HQ901753	99.7			HQ901688	99.9
KP34	Rhizophlyctis	rosea				EU379232	100	EU379189	100
MP01	Fimicolochytrium	alabamae	Spizellomycetales	HQ901755	99.88			HQ901690	99.44
MP03	Geranomyces	variabilis	Spizellomycetales	HQ901757	99.88			HQ901692	98.33
MP04	Geranomyces	variabilis	Spizellomycetales	HQ901754	99.88			HQ901689	99.81
PL078	Gallinipes	danensis	Spizellomycetales	FJ827646	99.53	FJ825362	100	FJ827680	99.3
PL096	Geranomyces	variabilis	Spizellomycetales	HQ901758	99.82			HQ901693	100
PL128	Powellomyces	hirtus	Spizellomycetales	HQ901759	100			HQ901694	100
PL132	Rhizophlyctis	rosea	Rhizophlyctidales	GQ160455	99.81	EU379237	100	EU379194	99.89
PL133	Boothiomyces		Rhizophydiales			DQ485675	99.82	DQ485584	100
PL148	Chytriomyces	hyalinus	Chytridiales					MK543218	99.12
PL166	Geranomyces	variabilis	Spizellomycetales	HQ901764	99.82			HQ901699	100
PL171	Catenaria		Blastocladiales	FJ804150	97.51			FJ804154	99.7
PL181	Chytriomyces	hyalinus	Chytridiales					KC691357	100
PLAUS03	Terramyces		Rhizophydiales			DQ485633	100
PLAUS09	Boothiomyces		Rhizophydiales			DQ485637	100
PLAUS17	Geranomyces	variabilis	Spizellomycetales	FJ827635	99.62	FJ827709	99.73	FJ827671	99.6
PLAUS18	Terramyces		Rhizophydiales					DQ485641	99.82
WB266C	Rhizoclosmatium	sparsum	Chytridiales			JX905558	98.98	JX905528	99.63
WB266D	Chytriomyces	hyalinus	Chytridiales					MK543215	99.62
WJD102	Boothiomyces	macroporosum	Rhizophydiales					KC691367	98.93
WJD105	Chytriomyces	hyalinus	Chytridiales					KC691369	100
WJD109	Boothiomyces	macroporosum	Rhizophydiales					KC691372	99.87
WJD110	Boothiomyces	macroporosum	Rhizophydiales					KC691373	99.6
WJD116	Geranomyces	variabilis	Spizellomycetales					JN049532	100
WJD117	Boothiomyces		Rhizophydiales					KC691376	99.87
WJD118	Boothiomyces	macroporosum	Rhizophydiales					KC691377	99.87
WJD125	Fimicolochytrium		Spizellomycetales					KC691379	100
WJD127	Boothiomyces		Rhizophydiales					KC691380	99.87
WJD128	Boothiomyces		Rhizophydiales					KC691381	99.87
WJD131	Chytriomyces	hyalinus	Chytridiales					JX905530	100
WJD132	Globomyces	pollinis-pini	Rhizophydiales					KC691384	99.86
WJD133	Globomyces	pollinis-pini	Rhizophydiales					KC691385	99.86
WJD137	Angulomyces	argentinensis	Rhizophydiales					KC691387	99.86
WJD139	Chytriomyces	hyalinus	Chytridiales					KC691389	100
WJD150	Paranamyces	uniporus	Rhizophydiales					KC691395	99.88
WJD156	Triparticalcar	equi	Spizellomycetales			KX019807	99.84	KC691398	99.88
WJD158	Paranamyces	uniporus	Rhizophydiales			KP723827	100	KP723820	100
WJD167	Chytriomyces	hyalinus	Chytridiales					KU721089	99.88
WJD170	Borealophlyctis	nickersoniae	Rhizophlyctidales			KR349616	100	KR349612	100
WJD171	Borealophlyctis	nickersoniae	Rhizophlyctidales			KR349617	100	KR349613	99.88
WJD182	Rhizoclosmatium		Chytridiales					KU721077	99.88
WJD193	Paranamyces	uniporus	Rhizophydiales			KP723828	99.85	KP723821	99.88
			Average		99.7936		99.3698		99.8337
			Count		64		44		131
			Min		97.51		90.39		98.33
			Max		100		100		100
