# Supplementary material for: The Collection of Zoosporic Eufungi at the University of Michigan (CZEUM): introducing a new repository of barcoded Chytridiomyceta and Blastocladiomycota cultures
Source: IMA Fungus. 2020 Oct 6;11:20. doi: 10.1186/s43008-020-00041-z (PMC7537106; doi:10.1186/s43008-020-00041-z)
Supplement: Supplementary file 4 — Additional file 4: Table S4. Published Sanger rDNA sequences used for Blastocladiomycota and Chytridiomyceta phylogeny. [file 43008_2020_41_MOESM4_ESM.xlsx]

## Sheet: CZEUM_Phylogeny_Taxa
Isolate ID	18S rDNA	28S rDNA	Genus	species	Order	Substrate/Host	State	Country
AD20	FJ827669	FJ827691	Unknown		Spizellomycetales	Fallow crop soil	NSW	Australia
AF11	EF432819	EF432819	Unknown		Lobulomycetales			Peru
AF17	EF432821	EF432821	Unknown		Lobulomycetales			Peru
AP04	HQ888710	HQ888760	Catenaria		Blastocladiales	soil	NC	USA
ARG002		EF585592	Unknown		Rhizophydiales	pollen	BA	Argentina
ARG003		EF585593	Alphamyces	chaetifer	Rhizophydiales	pollen	BA	Argentina
ARG007		EF585594	Angulomyces	argentinensis	Rhizophydiales	pollen	BA	Argentina
ARG008		EF585595	Angulomyces	argentinensis	Rhizophydiales	pollen	BA	Argentina
ARG009		EF585596	Unknown		Rhizophydiales	pollen	BA	Argentina
ARG010		EF585597	Unknown		Rhizophydiales	pollen	BA	Argentina
ARG012		JX905504	Rodmanochytrium		Chytridiales	pollen	BA	Argentina
ARG013		EF585598	Rhizophydium		Rhizophydiales	pollen	BA	Argentina
ARG014		EF585599	Rhizophydium		Rhizophydiales
ARG015		EF585600	Angulomyces	argentinensis	Rhizophydiales	pollen	BA	Argentina
ARG016		EF585601	Rhizophydium		Rhizophydiales	pollen	BA	Argentina
ARG017		EF585602	Aquamyces		Rhizophydiales	pollen	BA	Argentina
ARG018		EF585603	Aquamyces	chlorogonii	Rhizophydiales	pollen	BA	Argentina
ARG020		EF585604	Aquamyces		Rhizophydiales	pollen	BA	Argentina
ARG025		EF585606	Alphamyces	chaetifer	Rhizophydiales	pollen	CN	Argentina
ARG026		EF585607	Gorgonomyces	haynaldii	Rhizophydiales	pollen	CN	Argentina
ARG027		EF585608	Pateramyces		Rhizophydiales	pollen	CN	Argentina
ARG028		EF585609	Alphamyces	chaetifer	Rhizophydiales	pollen	CN	Argentina
ARG031		EF585611	Pateramyces		Rhizophydiales	pollen	BA	Argentina
ARG033		EF585612	Angulomyces		Rhizophydiales	pollen	BA	Argentina
ARG038		EF585615	Urceomyces	sphaerocarpum	Rhizophydiales	pollen	CN	Argentina
ARG039		JX905506	Rodmanochytrium		Chytridiales	pollen	CN	Argentina
ARG040		EF585616	Boothiomyces		Rhizophydiales	pollen	CN	Argentina
ARG041		EF585631	Chytriomyces		Chytridiales	pollen	CN	Argentina
ARG043		JX905507	Rhizoclosmatium	globosum	Chytridiales	pollen	CN	Argentina
ARG046		EF585617	Pateramyces	corrientinensis	Rhizophydiales	pollen	CN	Argentina
ARG047		EF585618	Protrudomyces	laterale	Rhizophydiales	pollen	CN	Argentina
ARG048		EF585619	Urceomyces	sphaerocarpum	Rhizophydiales	pollen	CN	Argentina
ARG050		JX905508	Avachytrium	platense	Chytridiales	pollen	BA	Argentina
ARG052		EF585621	Rhizophydium		Rhizophydiales	pollen	CN	Argentina
ARG053		JX905509	Avachytrium	platense	Chytridiales	pollen	CN	Argentina
ARG055		EF585622	Rhizophydium		Rhizophydiales	pollen	ER	Argentina
ARG058		EF585623	Alphamyces	chaetifer	Rhizophydiales	pollen	CN	Argentina
ARG062		JX905510	Chytriomyces	hyalinus	Chytridiales	pollen	CN	Argentina
ARG063		EF585624	Betamyces	americaemeridionalis	Rhizophydiales	pollen	BA	Argentina
ARG066	FJ822964	FJ822969	Chytridium	lagenaria	Chytridiales	pollen	MZ	Argentina
ARG068		EF585625	Globomyces	pollinis-pini	Rhizophydiales	pollen	BA	Argentina
ARG069		EF585626	Globomyces	pollinis-pini	Rhizophydiales	pollen	BA	Argentina
ARG070		EF585627	Angulomyces	argentinensis	Rhizophydiales	pollen	BA	Argentina
ARG071		EF585628	Protrudomyces	lateralis	Rhizophydiales	pollen	BA	Argentina
ARG072		EF585629	Protrudomyces	laterale	Rhizophydiales	pollen	BA	Argentina
ARG095	KC812606	JX905512	Odontochytrium	milleri	Chytridiales	pollen	TF	Argentina
ARG097		JX905513	Chytriomyces	hyalinus	Chytridiales	pollen	TF	Argentina
ARG100	FJ822966	FJ822970	Chytridium	olla	Chytridiales	Oedogonium	BA	Argentina
ARG109	KC812607	JX905514	Phlyctochytrium	planicorne	Chytridiales	pollen	ER	Argentina
ARG110		JF809854	Alphamyces	chaetifer	Rhizophydiales		ER	Argentina
ARG112	KC812608	JX905515	Phlyctochytrium	bullatum	Chytridiales	pollen	ER	Argentina
ARG113	KC812609	JX905516	Delfinachytrium	mesopotamicum	Chytridiales	pollen	ER	Argentina
ARG117	KC812611	JX905518	Delfinachytrium	mesopotamicum	Chytridiales	pollen	ER	Argentina
ARG123	KC812612	JX905521	Avachytrium	platense	Chytridiales	pollen	ER	Argentina
ATCC22918		MK328907	Rhizoclosmatium	globosum	Chytridiales	rotifer	VA	USA
ATCC26191		KP723816	Paludomyces	mangrovei	Rhizophydiales	pollen and cattle hair		Brazil
Barr003		DQ485532	Globomyces	pollinis-pini	Rhizophydiales	Pediastrum	MI	USA
Barr004		DQ485533	Protrudomyces	lateralis	Rhizophydiales	Ulothrix	ON	Canada
Barr015	MF576089	MF576101	Gaertneriomyces	californicus	Spizellomycetales	lawn soil	CA	USA
Barr033	FJ827638	FJ827686	Spizellomyces	plurigibbosus	Spizellomycetales	lawn soil	ON	Canada
Barr035	FJ827651	FJ827696	Kochiomyces	dichotomus	Spizellomycetales	decayed wood	QC	Canada
Barr041	FJ827665	FJ827687	Spizellomyces	palustris	Spizellomycetales			Germany
Barr043	AY349043	FJ827702	Gaertneriomyces	semiglobifer	Spizellomycetales	beach sand		Germany
Barr060		EU379158	Sonoraphlyctis	ranzonii	Rhizophlyctidales			Mexico
Barr062A	FJ827640	FJ827692	Spizellomyces	acuminatus	Spizellomycetales	greenhouse soil	ON	Canada
Barr062B	FJ827641	FJ827694	Spizellomyces		Spizellomycetales	greenhouse soil	ON	Canada
Barr068	MF576090	MF576102	Gaertneriomyces	semiglobifer	Spizellomycetales	soil	ON	Canada
Barr082	MF576091	MF576103	Gaertneriomyces	semiglobifer	Spizellomycetales	soil	BC	Canada
Barr083	MF576092	MF576104	Gaertneriomyces	semiglobifer	Spizellomycetales	soil	BC	Canada
Barr097	AY349032	AY439074	Chytriomyces	hyalinus	Chytridiales		ON	Canada
Barr100	KF160859	DQ485535	Gorgonomyces	haynaldii	Rhizophydiales	Cladophora	QC	Canada
Barr102	JN940945	JN941002	Aquamyces	chlorogonii	Rhizophydiales	Vaucheria	ON	Canada
Barr105	HQ888704	HQ888755	Catenaria	anguillulae	Blastocladiales
Barr106		DQ485537	Gorgonomyces	haynaldii	Rhizophydiales		QC	Canada
Barr109	GQ160454	AY349078	Rhizophlyctis	rosea	Rhizophlyctidales	soil	CA	USA
Barr117A	AY546684	AY546692	Spizellomyces	punctatus	Spizellomycetales	soil		New Guinea
Barr185		EU379159	Rhizophlyctis	rosea	Rhizophlyctidales			Croatia
Barr186	AY349044	AY349079	Rhizophlyctis	rosea	Rhizophlyctidales	compost		Germany
Barr187		EU379160	Rhizophlyctis	rosea	Rhizophlyctidales			Germany
Barr214	HQ888699	HQ888750	Blastocladiella	britannica	Blastocladiales	lake sediment		England
Barr223		EU379161	Rhizophlyctis	rosea	Rhizophlyctidales	peat soil	BC	Canada
Barr246		EU379162	Rhizophlyctis	rosea	Rhizophlyctidales		NC	USA
Barr251		EU379163	Rhizophlyctis	rosea	Rhizophlyctidales		FL	USA
Barr254		EU379164	Rhizophlyctis	rosea	Rhizophlyctidales	soil		South Africa
Barr263		DQ485540	Halomyces	littoreus	Rhizophydiales		MA	USA
Barr266	MF576093	MF576105	Gaertneriomyces	semiglobifer	Spizellomycetales	soil	BC	Canada
Barr269	FJ804151	FJ804155	Kochiomyces	dichotomus	Spizellomycetales	Sand dune	NB	Canada
Barr270	MF576094	MF576106	Gaertneriomyces	spectabilis	Spizellomycetales	soil		South Africa
Barr274		EU379165	Rhizophlyctis	rosea	Rhizophlyctidales	soil	BC	Canada
Barr277	FJ827668	FJ827688	Spizellomyces	lactosolyticus	Spizellomycetales	crop soil	BC	Canada
Barr279	FJ827667	FJ827695	Kochiomyces	dichotomus	Spizellomycetales	Sand dune	NB	Canada
Barr280		EU379166	Rhizophlyctis	rosea	Rhizophlyctidales		BC	Canada
Barr286		EU379167	Rhizophlyctis	rosea	Rhizophlyctidales			South Africa
Barr287		EU379168	Rhizophlyctis	rosea	Rhizophlyctidales		BC	Canada
Barr292		EU379169	Rhizophlyctis	rosea	Rhizophlyctidales	soil	BC	Canada
Barr303		DQ485541	Ulkenomyces	aestuarii	Rhizophydiales	estuary mud and pine pollen		Germany
Barr317	MF576095	MF576107	Gaertneriomyces	semiglobifer	Spizellomycetales	soil		England
Barr346	FJ827639	FJ827676	Spizellomyces	dolichospermus	Spizellomycetales	peat soil		England
Barr351	AH009021	FJ827707	Spizellomyces	kniepii	Spizellomycetales	soil		South Africa
Barr356	FJ827652	FJ827697	Kochiomyces	dichotomus	Spizellomycetales	peat soil	NS	Canada
Barr366	FJ827650	FJ827675	Barromyces	tenuis	Spizellomycetales	crop soil	NS	Canada
Barr368		EU379170	Borealophlyctis	paxensis	Rhizophlyctidales	pollen	BC	Canada
Barr372	FJ827653	FJ827677	Spizellomyces	pseudodichotomus	Spizellomycetales	glacial till soil	BC	Canada
Barr386	FJ827660	FJ827700	Gaertneriomyces	semiglobifer	Spizellomycetales	downy mildew oospore		Israel
Barr429		EU379171	Arizonaphlyctis	lemmonensis	Rhizophlyctidales	soil and cellulose	AZ	USA
Barr442		EU379172	Rhizophlyctis	rosea	Rhizophlyctidales			England
Barr453		EU379173	Rhizophlyctis	rosea	Rhizophlyctidales		ON	Canada
Barr460		EU379174	Rhizophlyctis	rosea	Rhizophlyctidales		ON	Canada
Barr461		EU379175	Rhizophlyctis	rosea	Rhizophlyctidales		ON	Canada
Barr462		EU379176	Rhizophlyctis	rosea	Rhizophlyctidales		ON	Canada
Barr463	AY349047	AY349082	Allochytridium	luteum	Monoblepharidales	detritus	ON	Canada
Barr509		EU379177	Rhizophlyctis	rosea	Rhizophlyctidales			Wales
Barr592		EU379178	Rhizophlyctis	rosea	Rhizophlyctidales		NSW	Australia
Brazil2	AY552524	AY552525	Allomyces	arbuscula	Blastocladiales			Brazil
CALU-X-10	FJ804149	FJ804153	Mesochytrium	penetrans	Mesochytriales	Chlorococcum minutum		Russia
CBS105.52	HQ888689	HQ888745	Allomyces	neomoniliformis	Blastocladiales
CBS454.65	FJ827649	FJ827693	Phlyctochytrium	africanum	Spizellomycetales	humic soil		Algeria
CBS576.84		EU379179	Rhizophlyctis	rosea	Rhizophlyctidales			England
CBS667.73	FJ827648	FJ827706	Gaertneriomyces	californicus	Spizellomycetales	lawn soil	CA	USA
CBS669.73	FJ827643	FJ827689	Phlyctochytrium	reinboldtiae	Spizellomycetales	clay soil	ON	Canada
CC002	FJ827645	FJ827701	Gaertneriomyces	semiglobifer	Spizellomycetales	crop soil	NSW	Australia
CR74	AY635840	DQ273805	Microallomyces	dendroideus	Blastocladiales	soil and algae	CR-A	Costa Rica
CR84	AY635839	DQ273804	Oedogoniomyces		Monoblepharidales	dry soil	CR-L	Costa Rica
CR90	KJ668085	KJ668124	Oedogoniomyces		Monoblepharidales	soil	CR-C	Costa Rica
DAOM226223		EU379180	Rhizophlyctis	rosea	Rhizophlyctidales			USA
DAOM226229	MF576096	MF576108	Gaertneriomyces	palmatus	Spizellomycetales	horse manure	MA	USA
DUH7932	AY601708	DQ273768	Physoderma	maydis	Blastocladiales	maize
DUH8925	AF322406	DQ273767	Coelomomyces	stegomyiae	Blastocladiales	Aedes scutellaris larvae
DUH9362	DQ536475	DQ273819	Synchytrium	decipiens	Synchytriales
DUH9363	DQ322623	DQ273820	Synchytrium	macrosporum	Synchytriales
GHJ CCIBt 4013-1	KJ539144	KJ539146	Cladochytrium	tenue	Cladochytriales	water and soil	SAO	Brazil
JA02		KC691313	Rhizoclosmatium	globosum	Chytridiales	cellulose	AL	USA
JA06		KC691317	Gorgonomyces	haynaldii	Rhizophydiales		AL	USA
JA13		KU721095	Chytriomyces	hyalinus	Chytridiales		AL	USA
JA14		KU721096	Chytriomyces	hyalinus	Chytridiales		AL	USA
JA15		KU721102	Boothiomyces	macroporosum	Rhizophydiales		AL	USA
JA17		KU721079	Rhizoclosmatium	globosum	Chytridiales		AL	USA
JA18		KU721080	Rhizoclosmatium	globosum	Chytridiales	cellulose	AL	USA
JA19		KU721081	Rhizoclosmatium	globosum	Chytridiales	pollen	AL	USA
JA20		KU721082	Rhizoclosmatium	globosum	Chytridiales	cellulose	AL	USA
JA21		KU721083	Rhizoclosmatium	globosum	Chytridiales	snake skin	AL	USA
JA28		KF257904	Pseudorhizidium		Chytridiales	pollen		Brazil
JA34		KU721098	Chytriomyces	hyalinus	Chytridiales		AL	USA
JEL0001		DQ485545	Kappamyces		Rhizophydiales		ME	USA
JEL0008	AH009032	AY439054	Boothiomyces	sphaerotheca	Rhizophydiales		ME	USA
JEL0027	EU828471	EU828498	Endochytrium		Cladochytriales	Eriocaulon	ME	USA
JEL0030	AY349030	AY439060	Podochytrium	dentatum	Chytridiales	chitin	ME	USA
JEL0031	AH009039	HQ901700	Lacustromyces	hiemalis	Polychytriales	chitin
JEL0034		FJ861603	Odontochytrium		Chytridiales	chitin	ME	USA
JEL0036	EU828468	EU828495	Nephrochytrium	aurantium	Cladochytriales	Sparganium	ME	USA
JEL0044	EU828478	EU828506	Catenochytridium		Cladochytriales	Eriocaulon	ME	USA
JEL0045	AF164253	DQ273815	Lobulomyces	angularis	Lobulomycetales	pollen	ME	USA
JEL0047	DQ536473	AY439028	Phlyctochytrium	planicorne	Chytridiales	Oedogonium	ME	USA
JEL0055		DQ485547	Boothiomyces	sphaerotheca	Rhizophydiales
JEL0057	AH009056	AY439071	Obelidium	mucronatum	Chytridiales	chitin	ME	USA
JEL0059	AY988502	DQ273839	Fayochytriomyces	spinosus	Chytridiales	onion skin	ME	USA
JEL0070	EU828472	EU828499	Endochytrium		Cladochytriales	Eriocaulon	ME	USA
JEL0091	AY349033	AY439077	Chytriomyces		Chytridiales	chitin	ME	USA
JEL0093	AF164278	DQ273814	Arkaya	lepida	Polychytriales	snake skin	ME	USA
JEL0094	KJ668047	KJ668086	Harpochytrium		Monoblepharidales	Oedogonium	ME	USA
JEL0102	AY349036	AY439072	Siphonaria	petersenii	Chytridiales	exuviae	ME	USA
JEL0103	AY349035	AY439064	Odontochytrium	milleri	Chytridiales	chitin	ME	USA
JEL0105	KJ668048	KJ668087	Harpochytrium		Monoblepharidales	pollen	ME	USA
JEL0109	AY601711	AY546686	Polychytrium	aggregatum	Polychytriales	chitin	MI	USA
JEL0116		DQ273833	Unknown		Chytridiales	chitin	MI	USA
JEL0122	AH009031	KP723817	Unknown		Rhizophydiales	onion skin	ME	USA
JEL0125	AH009049	EU828511	Nephrochytrium		Cladochytriales	onion skin	ME	USA
JEL0127	EU828466	EU828493	Nowakowskiella	elegans	Cladochytriales	onion skin	ME	USA
JEL0134		DQ485548	Protrudomyces		Rhizophydiales		ME	USA
JEL0136	AY601710	DQ273770	Rhizophydium	brooksianum	Rhizophydiales	pollen	ME	USA
JEL0138	AH009035	DQ485549	Rhizophydium		Rhizophydiales	pollen	FL	USA
JEL0139		AY349095	Physocladia	obscura	Chytridiales	pollen	ME	USA
JEL0142	AH009051	EF634247	Homolaphlyctis	polyrhiza	Rhizophydiales	onion skin	ME	USA
JEL0145	EU828475	EU828503	Catenochytridium		Cladochytriales	onion skin	ME	USA
JEL0150		DQ485550	Globomyces	pollinis-pini	Rhizophydiales	pollen	ME	USA
JEL0157	EU828465	EU828492	Nowakowskiella	elegans	Cladochytriales	cotton fiber	ME	USA
JEL0161	AH009054	AY988517	Podochytrium		Chytridiales	exuviae	ME	USA
JEL0165	AY349034	AY439076	Chytriomyces	appendiculatus	Chytridiales	chitin	NS	Canada
JEL0171	AF164272	DQ273775	Uebelmesseromyces	harderi	Rhizophydiales
JEL0177	EU828474	EU828502	Septochytrium		Cladochytriales	onion skin	ME	USA
JEL0178	EF443136	EF443141	Lobulomyces	angularis	Lobulomycetales	cellophane	ME	USA
JEL0180	EU828460	EU828487	Cladochytrium	replicatum	Cladochytriales	duckweed	ME	USA
JEL0186	AY988500	AY439070	Asterophlyctis	michiganensis	Chytridiales	chitin	MI	USA
JEL0187	AY635825	DQ273783	Unknown		Chytridiales	onion skin	ME	USA
JEL0188	AY349027	AY349058	Harpochytrium		Monoblepharidales		ME	USA
JEL0191	AH009045	EU828512	Septochytrium	variabile	Cladochytriales	Eriocaulon		Canada
JEL0192		EU828501	Allochytrium	expandens	Cladochytriales
JEL0196	KJ668050	KJ668089	Harpochytrium		Monoblepharidales	Eriocaulon		Canada
JEL0197	AH009052	AY546693	Batrachochytrium	dendrobatidis	Rhizophydiales	Blue poison dart frog		USA
JEL0205		EU379181	Sonoraphlyctis	ranzonii	Rhizophlyctidales	soil	CO	USA
JEL0220	AY349054	AY439063	Entophlyctis		Chytridiales	cellulose	PR	USA
JEL0221	DQ536484	DQ273834	Pseudorhizidium	endosporangiatum	Chytridiales	soil	ME	USA
JEL0290	KJ668051	KJ668090	Harpochytrium		Monoblepharidales	Tribonema	ME	USA
JEL0294		DQ485555	Rhizophydium	globosum	Rhizophydiales	pollen	AZ	USA
JEL0298	AY635822	DQ273780	Catenophlyctis		Blastocladiales	snake skin	AZ	USA
JEL0299	AY635823	DQ273781	Gorgonomyces		Rhizophydiales
JEL0300		DQ485556	Globomyces	pollinis-pini	Rhizophydiales		SD	USA
JEL0302		DQ485557	Terramyces	sphaerotheca	Rhizophydiales	pollen	ME	USA
JEL0303	EU828461	EU828488	Cladochytrium	replicatum	Cladochytriales		SD	USA
JEL0316	DQ536485	DQ273835	Unknown		Rhizophydiales	pollen	ME	USA
JEL0317	AY635821	DQ273779	Aquamyces	chlorogonii	Rhizophydiales	Haematococcus
JEL0318	AY635829	DQ273787	Rhizophlyctis	rosea	Rhizophlyctidales	soil	GA	USA
JEL0324	EU828473	EU828500	Allochytridium	luteum	Cladochytriales	onion skin		Canada
JEL0325	AY349046	AY349081	Cladochytrium		Cladochytriales	Chara	ME	USA
JEL0326	AY635826	DQ273784	Unknown		Rhizophydiales	Nitella	ME	USA
JEL0327	EU828467	EU828494	Nephrochytrium		Cladochytriales	Nitella	ME	USA
JEL0331	EU828477	EU828505	Diplophlyctis		Cladochytriales	onion skin	ME	USA
JEL0342	AY635830	DQ273789	Catenomyces	persicinus		cellophane	ME	USA
JEL0343	EF443134	EF443139	Lobulomyces	poculatus	Lobulomycetales	pollen	ME	USA
JEL0353	KC812613	KC812616	Dendrochytridium	crassum	Chytridiales	pollen	QL	Australia
JEL0354	AY635827	DQ273785	Dendrochytridium	crassum	Chytridiales	Dichtyuchus	QL	Australia
JEL0355	DQ536477	DQ273821	Brevicalcar		Spizellomycetales		QL	Australia
JEL0364	KT362375	KT281910	Dinochytrium	kinnereticum	Chytridiales	Peridinium		Israel
JEL0369	EF443137	EF443142	Clydaea	vesicula	Lobulomycetales	pollen	CA	USA
JEL0374	EF443135	EF443140	Lobulomyces	poculatus	Lobulomycetales	pollen		New Zealand
JEL0378	DQ536483	DQ273832	Rhizidium	phycophilum	Chytridiales	pollen		New Zealand
JEL0383	Y17504	DQ273771	Hyaloraphidium	curvatum	Monoblepharidales
JEL0385		DQ485560	Rhizophydium		Rhizophydiales	pollen	ME	USA
JEL0395		DQ485562	Terramyces		Rhizophydiales	pollen		New Zealand
JEL0396		DQ485563	Terramyces		Rhizophydiales	pollen		New Zealand
JEL0400		DQ485564	Protrudomyces		Rhizophydiales		ME	USA
JEL0401	HQ901731	HQ901666	Geranomyces	variabilis	Spizellomycetales			New Zealand
JEL0444		HQ901701	Neokarlingia		Polychytriales	chitin	MA	USA
JEL0451	KJ668052	KJ668091	Gonapodya	polymorpha	Monoblepharidales	twig	ME	USA
JEL0452	KJ668053	KJ668092	Gonapodya	polymorpha	Monoblepharidales		ME	USA
JEL0453	KJ668054	KJ668093	Gonapodya	polymorpha	Monoblepharidales		ME	USA
JEL0455	KJ668055	KJ668094	Gonapodya	polymorpha	Monoblepharidales		ME	USA
JEL0456	KJ668056	KJ668095	Gonapodya	polymorpha	Monoblepharidales		ME	USA
JEL0460	AY546682	AY546687	Monoblepharella		Monoblepharidales		ME	USA
JEL0471	AY349029	AY349061	Monoblepharis	macranda	Monoblepharidales		ME	USA
JEL0478	KJ668057	KJ668096	Gonapodya	prolifera	Monoblepharidales		ME	USA
JEL0485	KJ668058	KJ668097	Monoblepharella		Monoblepharidales		ME	USA
JEL0486	KJ668059	KJ668098	Monoblepharis	polymorpha	Monoblepharidales		ME	USA
JEL0488	KJ668060	KJ668099	Monoblepharis	polymorpha	Monoblepharidales		ME	USA
JEL0490	KJ668061	KJ668100	Monoblepharis		Monoblepharidales		ME	USA
JEL0494	KJ668062	KJ668101	Monoblepharella		Monoblepharidales		ME	USA
JEL0496	KJ668063	KJ668102	Monoblepharis	polymorpha	Monoblepharidales		ME	USA
JEL0498	KJ668064	KJ668103	Monoblepharis	macranda	Monoblepharidales		ME	USA
JEL0500	KJ668065	KJ668104	Monoblepharis	macranda	Monoblepharidales		ME	USA
JEL0501	KJ668066	KJ668105	Monoblepharis	macranda	Monoblepharidales		ME	USA
JEL0502	KJ668067	KJ668106	Monoblepharis		Monoblepharidales		ME	USA
JEL0503	KJ668068	KJ668107	Monoblepharis	macranda	Monoblepharidales		ME	USA
JEL0504	KJ668069	KJ668108	Monoblepharis	macranda	Monoblepharidales		ME	USA
JEL0506	HQ901765	HQ901702	Arkaya		Polychytriales	chitin	WV	USA
JEL0510	HQ901766	HQ901703	Neokarlingia	chitinophila	Polychytriales	chitin	LA	USA
JEL0518	HQ901732	HQ901667	Geranomyces	variabilis	Spizellomycetales	pollen	ME	USA
JEL0534	HQ901733	HQ901668	Powellomyces	hirtus	Spizellomycetales	pollen	AL	USA
JEL0536		HQ901704	Arkaya		Polychytriales	soil		Australia
JEL0538	HQ901734	HQ901669	Fimicolochytrium	alabamae	Spizellomycetales	pollen	AL	USA
JEL0539	EF432822	EF432822	Maunachytrium	keaense	Lobulomycetales	pollen	HI	USA
JEL0549	GQ499385	GQ499382	Alogomyces	tanneri	Lobulomycetales	pollen	ME	USA
JEL0554	FJ827657	FJ827682	Triparticalcar	arcticum	Spizellomycetales	pollen	MI	USA
JEL0561	HQ901767	HQ901705	Arkaya		Polychytriales	chitin	MD	USA
JEL0568	FJ827664	FJ827699	Kochiomyces	dichotomus	Spizellomycetales	pollen	MI	USA
JEL0570		HQ901706	Arkaya		Polychytriales	chitin	MA	USA
JEL0571	HQ901768	HQ901707	Arkaya		Polychytriales	chitin	LA	USA
JEL0572	HQ901769	HQ901708	Karlingiomyces	asterocystis	Polychytriales	chitin	LA	USA
JEL0581	HQ901770	HQ901709	Arkaya		Polychytriales	chitin	ME	USA
JEL0589	HQ888706	HQ888757	Catenaria		Blastocladiales	pollen	ME	USA
JEL0596	JF796051	JF796052	Cylindrochytridium	johnstonii	Cladochytriales	onion skin	MI	USA
JEL0597	HQ901771	HQ901710	Arkaya	serpentina	Polychytriales	chitin	MI	USA
JEL0598		HQ901711	Unknown		Polychytriales	chitin	CA	USA
JEL0600		MH411131	Zopfochytrium	polystomum	Chytridiales	pollen	ME	USA
JEL0605	HQ901772	HQ901712	Unknown		Polychytriales	chitin	ME	USA
JEL0606	HQ901773	HQ901713	Unknown		Polychytriales	chitin	WA	USA
JEL0607	HQ901774	HQ901714	Karlingiomyces		Polychytriales	chitin	LA	USA
JEL0612	KJ668070	KJ668109	Gonapodya		Monoblepharidales	Eriocaulon	ME	USA
JEL0631		HQ901715	Arkaya	lepida	Polychytriales	chitin	ME	USA
JEL0710		KM281874	Fayochytriomyces	spinosus	Chytridiales	onion skin	ME	USA
JEL0736		MF576110	Bulbosomyces	maxikinetosomus	Spizellomycetales	pollen	ME	USA
JEL0739		MF576112	Spizellomyces		Spizellomycetales	pollen	ME	USA
JEL0755		KF257906	Delfinachytrium	mesopotamicum	Chytridiales	Hydrodictyon	MI	USA
JEL0794		MK558057	Rhopalophlyctis	sarcoptoides	Chytridiales	exuviae	ME	USA
JEL0883	MF196185	MF196182	Rozella	multimorpha		pollen	ME	USA
JEL0891		MH411132	Zopfochytrium	polystomum	Chytridiales	onion skin	MA	USA
JH FR	EU828479	EU828507	Nowakowskiella		Cladochytriales	marshgrass	GA	USA
JH HBR	EU828469	EU828496	Nowakowskiella		Cladochytriales	marshgrass	GA	USA
JH SA	EU828482	EU828510	Nowakowskiella		Cladochytriales	marshgrass	GA	USA
JM001		EU379183	Rhizophlyctis	rosea	Rhizophlyctidales		AL	USA
KP07		EU379184	Rhizophlyctis	rosea	Rhizophlyctidales		NSW	Australia
KP13	GU358605	FJ214802	Rhizidium	phycophilum	Chytridiales	green alga	NSW	Australia
KP16		EU379187	Rhizophlyctis	rosea	Rhizophlyctidales		NSW	Australia
KP36		EU379190	Rhizophlyctis	rosea	Rhizophlyctidales			Scotland
KP61	GU358606	GU358607	Phlyctochytrium	aureliae	Chytridiales	pollen		Scotland
KS027		LC005592.1	Cyclopsomyces	plurioperculatus	Lobulomycetales	pine pollen	JP-20	Japan
KS097	LC482213	LC482215	Zygorhizidium	willei	Zygorhizidiales	Gonatozygon brebissonii	JP-20	Japan
KS098	LC176289	LC176294	Zygophlyctis	asterionellae	Zygophlyctidales	Asterionella formosa	JP-20	Japan
KS099	LC176290	LC176295	Zygophlyctis	melosirae	Zygophlyctidales	Aulacoseira ambigua	JP-20	Japan
KSP001		KU721084	Rhizoclosmatium	globosum	Chytridiales		AL	USA
KSP004		KU721099	Chytriomyces	hyalinus	Chytridiales		AL	USA
MAR CW16	HQ888694	HQ888749	Allomyces	arbuscula	Blastocladiales	summer cropping soil	NSW	Australia
MP Dhong	AY349037	AY349071	Unknown		Spizellomycetales
MP02	HQ901756	HQ901691	Geranomyces	variabilis	Spizellomycetales	bromeliad capsule		Brazil
MP05		AY988511	Chytriomyces	hyalinus	Chytridiales	pollen	MI	USA
MP07	AY349043	AY349077	Gaertneriomyces	semiglobifer	Spizellomycetales	pollen	OH	USA
MP09	AY349038	AY349072	Gaertneriomyces	semiglobifer	Spizellomycetales	downy mildew oospore		Israel
MP14		MK328914	Rhizoclosmatium	persicum	Chytridiales	chitin	NC	USA
MP15		MK328915	Rhizoclosmatium	persicum	Chytridiales	chitin	NC	USA
MP41		JX905522	Rodmanochytrium	sphaericum	Chytridiales	pollen	AL	USA
MP42		KC691333	Rhizophydium		Rhizophydiales	pollen	AL	USA
MP43		KC691334	Rhizophydium		Rhizophydiales	pollen	AL	USA
MP44		KF257907	Rhizoclosmatium	sparsum	Chytridiales	pollen	AL	USA
MP45		JF809855	Alphamyces	chaetifer	Rhizophydiales		AL	USA
MP46		JX905523	Rhizoclosmatium	globosum	Chytridiales		AL	USA
MP47		JF809856	Alphamyces	chaetifer	Rhizophydiales		AL	USA
MP48		JF809857	Alphamyces	chaetifer	Rhizophydiales		AL	USA
MP49		KC691336	Rhizophydium		Rhizophydiales	pollen	AL	USA
MP50		KC691337	Rhizophydium	brooksianum	Rhizophydiales	pollen	AL	USA
MP51		KC691338	Rhizidium		Chytridiales		AL	USA
MP56		JX905524	Rhizoclosmatium	sparsum	Chytridiales	chitin	AL	USA
MP58		MH539699	Wheelerophlyctis	interior	Chytridiales	pollen	AL	USA
MP59		JX905525	Rodmanochytrium	sphaericum	Chytridiales	chitin	AL	USA
MP60		MK543212	Rodmanochytrium	sphaericum	Chytridiales	chitin	AL	USA
MP61		MK543213	Rodmanochytrium	sphaericum	Chytridiales	chitin	AL	USA
MP66		KC691342	Chytriomyces	hyalinus	Chytridiales	pollen	AL	USA
MP67		KC691343	Rhizoclosmatium	persicum	Chytridiales	cellulose	AL	USA
MP69		JX905526	Chytriomyces	hyalinus	Chytridiales	pollen	AL	USA
MP70		KC691345	Chytriomyces	hyalinus	Chytridiales	pollen	AL	USA
MP72		MK543214	Rodmanochytrium	pyriforme	Chytridiales	chitin	AL	USA
MP74		MF576113	Gaertneriomyces	semiglobifer	Spizellomycetales	pollen	AL	USA
MP75		KC691347	Boothiomyces		Rhizophydiales	pollen	AL	USA
MP80		KC691348	Chytriomyces	hyalinus	Chytridiales	pollen	AL	USA
MP81		KC691349	Chytriomyces	hyalinus	Chytridiales	pollen	AL	USA
MP82		KC691350	Globomyces	pollinis-pini	Rhizophydiales		AL	USA
MP83		KC691351	Chytriomyces	hyalinus	Chytridiales	pollen	AL	USA
PL001		AY439042	Unknown		Rhizophydiales		VT	USA
PL003		AY439041	Terramyces	subangulosum	Rhizophydiales	pollen and algae	VA	USA
PL004		AY439057	Unknown		Rhizophydiales		VA	USA
PL005		AY439058	Unknown		Rhizophydiales		TN	USA
PL006		AY439055	Rhizoclosmatium		Chytridiales		TN	USA
PL008		AY439059	Unknown		Rhizophydiales		AL	USA
PL010		AY439037	Unknown		Rhizophydiales		AL	USA
PL011		AY439038	Unknown		Rhizophydiales		FL	USA
PL013		AY439075	Chytriomyces	hyalinus	Chytridiales		AL	USA
PL042	AY349049	AY439056	Boothiomyces		Rhizophydiales		NC	USA
PL044	FJ827636	FJ827679	Gallinipes	danensis	Spizellomycetales	forest soil	NC	USA
PL064		AY439032	Unknown		Rhizophydiales		ME	USA
PL072		AY439031	Unknown		Rhizophydiales		VA	USA
PL073		AY439039	Unknown		Rhizophydiales		AL	USA
PL074		AY439033	Kappamyces		Rhizophydiales	pollen	VA	USA
PL075		AY439053	Kappamyces		Rhizophydiales	pollen	VA	USA
PL088		AY439036	Unknown		Rhizophydiales		AL	USA
PL098	NG_061053	NG_060251	Kappamyces	laurelensis	Rhizophydiales	pine pollen	GA	USA
PL100		EU379191	Rhizophlyctis	rosea	Rhizophlyctidales		VA	USA
PL102		AY439043	Unknown		Rhizophydiales		GA	USA
PL103		EU379192	Rhizophlyctis	rosea	Rhizophlyctidales		GA	USA
PL115		AY988516	Chytriomyces	hyalinus	Chytridiales		AL	USA
PL116		DQ485579	Gammamyces	ourimbahensis	Rhizophydiales	pollen	NSW	Australia
PL117		EF585630	Kappamyces		Rhizophydiales	pollen	VA	USA
PL118		DQ485580	Kappamyces		Rhizophydiales	pollen	VA	USA
PL120		DQ485581	Kappamyces		Rhizophydiales		VA	USA
PL127		DQ485583	Rhizophydium		Rhizophydiales	pollen	CO	USA
PL131		EU379193	Rhizophlyctis	rosea	Rhizophlyctidales		VA	USA
PL134		EU379195	Rhizophlyctis	rosea	Rhizophlyctidales		VA	USA
PL140	GQ160456	EU379196	Rhizophlyctis	rosea	Rhizophlyctidales			Colombia
PL141		DQ485587	Terramyces		Rhizophydiales			England
PL142	HQ901760	HQ901695	Geranomyces	variabilis	Spizellomycetales	forest soil		England
PL143		DQ485588	Terramyces		Rhizophydiales		VA	USA
PL144		DQ485589	Terramyces		Rhizophydiales		VA	USA
PL147		DQ485590	Terramyces		Rhizophydiales		VA	USA
PL149A		DQ485591	Rhizophydium		Rhizophydiales		TX	USA
PL152		DQ485592	Terramyces		Rhizophydiales		VA	USA
PL153		DQ485593	Terramyces		Rhizophydiales		VA	USA
PL154	HQ901761	HQ901696	Geranomyces	variabilis	Spizellomycetales			Spain
PL157		DQ485594	Paranamyces	uniporus	Rhizophydiales	pollen	BA	Argentina
PL160	HQ901762	HQ901697	Geranomyces	hawaiiensis	Spizellomycetales	volcanic rim soil	HI	USA
PL161	HQ901763	HQ901698	Geranomyces	variabilis	Spizellomycetales		AZ	USA
PL162	FJ827637	FJ827681	Brevicalcar	kilaueaense	Spizellomycetales	detritus	HI	USA
PL163L		EF634248	Coralloidiomyces	digitatus	Rhizophydiales	pine pollen	AR-U	Argentina
PL167	FJ804152	FJ804156	Chytridium	lagenaria	Chytridiales	pollen	LA	USA
PL173		JF809858	Betamyces		Rhizophydiales	soil		Costa Rica
PL190		KP723819	Ulkenomyces	aestuarii	Rhizophydiales	hair
PL203	MF576097	MF576114	Gallinipes	alaskaensis	Spizellomycetales	pollen	AK	USA
PL257	MF576098	MF576115	Spizellomyces	lactosolyticus	Spizellomycetales	desert soil	AZ	USA
PL259	MF576099	MF576116	Gallinipes	alaskaensis	Spizellomycetales	forest soil	CA	USA
PLAUS Ad 2-0 poly	HQ888708	HQ888758	Catenaria		Blastocladiales	cropping soil	NSW	Australia
PLAUS02		AY439044	Unknown		Rhizophydiales		NSW	Australia
PLAUS06		AY439046	Unknown		Rhizophydiales		NSW	Australia
PLAUS07		AY439047	Unknown		Rhizophydiales		NSW	Australia
PLAUS08		AY439048	Boothiomyces		Rhizophydiales		NSW	Australia
PLAUS10		AY439050	Unknown		Rhizophydiales			Australia
PLAUS12		AY439035	Boothiomyces		Rhizophydiales		NSW	Australia
PLAUS13		EU379156	Rhizophlyctis	rosea	Rhizophlyctidales	pollen	NSW	Australia
PLAUS14		AY442956	Chytriomyces	hyalinus	Chytridiales		NSW	Australia
PLAUS15		DQ485567	Kappamyces		Rhizophydiales			Australia
PLAUS21		AY439040	Boothiomyces	macroporosum	Rhizophydiales	pollen	NSW	Australia
PLAUS22		AY439030	Unknown		Rhizophydiales		TAS	Australia
PLAUS24		AY439052	Unknown		Rhizophydiales		TAS	Australia
PLAUS26	FJ822965	AY988518	Polyphlyctis	willoughbyi	Chytridiales	cellulose	NSW	Australia
PLAUS33		EU379157	Sonoraphlyctis	ranzonii	Rhizophlyctidales		NSW	Australia
PLAUS38		DQ485569	Unknown		Chytridiales		NSW	Australia
RT3		EU379197	Rhizophlyctis	rosea	Rhizophlyctidales		AL	USA
SL001		JX905527	Chytriomyces	hyalinus	Chytridiales	pollen	AL	USA
SMS013	EU828459	EU828486	Cladochytrium		Cladochytriales	detritus	GA	USA
SMS15	EU828480	EU828508	Nowakowskiella		Cladochytriales	detritus	GA	USA
SW1	FJ822967	EU379198	Spizellomyces	punctatus	Spizellomycetales	pollen	AL	USA
UCB47-54	AY635838	DQ273803	Rozella	allomycis		Allomyces arbuscula		Philippines
UCB49-1	AY635842	DQ273808	Blastocladiella	emersonii	Blastocladiales		PA	USA
UCB50-1	EU828464	EU828491	Nowakowskiella	elegans	Cladochytriales
UCB81-1		AY988510	Chytriomyces	hyalinus	Chytridiales
UCB85-6	EU828462	EU828489	Nowakowskiella	hemisphaerospora	Cladochytriales
UCB91-10	AF164247	DQ273778	Gaertneriomyces	semiglobifer	Spizellomycetales	beach sand		Germany
WB228	KF711853	KC691362	Zopfochytrium	polystomum	Chytridiales	onion skin	AL	USA
WB235A	DQ536486	DQ536493	Rodmanochytrium		Chytridiales	dragonfly wing	AL	USA
WB266E		MK543216	Chytriomyces	hyalinus	Chytridiales	chitin	NC	USA
WB266F		MK543217	Chytriomyces	hyalinus	Chytridiales	chitin	NC	USA
Whisler-Hypho03	KJ668081	KJ668120	Monoblepharis	hypogyna	Monoblepharidales
Whisler-Hypho07	KJ668082	KJ668121	Monoblepharis	hypogyna	Monoblepharidales
Whisler-Hypho17	KJ668083	KJ668122	Monoblepharis	hypogyna	Monoblepharidales
Whisler-Hypho19	KJ668084	KJ668123	Monoblepharis	hypogyna	Monoblepharidales
Whisler-L9	KJ668071	KJ668110	Monoblepharella
WJD101		KC788571	Triparticalcar	equi	Spizellomycetales	pine pollen	AL	USA
WJD104		KC691368	Polychytrium	aggregatum	Polychytriales		AL	USA
WJD106		KR349614	Rhizophlyctis	rosea	Rhizophlyctidales
WJD107		KC691370	Chytriomyces	hyalinus	Chytridiales	pollen	AL	USA
WJD108		KC691371	Chytriomyces	hyalinus	Chytridiales	pollen	AL	USA
WJD111		KC691374	Rhizoclosmatium	globosum	Chytridiales	snake skin	AL	USA
WJD112		KC691375	Chytriomyces	hyalinus	Chytridiales		AL	USA
WJD114		JN049531	Fimicolochytrium		Spizellomycetales		AL	USA
WJD123		KC691378	Cladochytrium	replicatum	Cladochytriales	pollen	AL	USA
WJD129		KC691382	Angulomyces	argentinensis	Rhizophydiales		AL	USA
WJD130		KC691383	Gorgonomyces	haynaldii	Rhizophydiales		AL	USA
WJD136		KC691386	Chytriomyces	hyalinus	Chytridiales		AL	USA
WJD138		KC691388	Chytriomyces	hyalinus	Chytridiales	pollen	AL	USA
WJD140		KC691390	Chytriomyces	hyalinus	Chytridiales		AL	USA
WJD143		KC691391	Rhizoclosmatium		Chytridiales		AL	USA
WJD144		KC691392	Protrudomyces		Rhizophydiales		AL	USA
WJD145		KC691393	Rhizophydium		Rhizophydiales		AL	USA
WJD148		KC691394	Fimicolochytrium	jonesii	Spizellomycetales		AL	USA
WJD152		KC691396	Fimicolochytrium	jonesii	Spizellomycetales		AL	USA
WJD155		MK328904	Rhizoclosmatium	globosum	Chytridiales	cellulose	OH	USA
WJD177		KU721076	Rhizoclosmatium	globosum	Chytridiales		AL	USA
WJD178		KU721101	Geranomyces	variabilis	Spizellomycetales		AL	USA
WJD183		KU721100	Chytriomyces	hyalinus	Chytridiales	dragonfly wing	AL	USA
WJD184		KU721078	Rhizoclosmatium		Chytridiales		AL	USA
WJD185		KU721087	Rhizoclosmatium	sparsum	Chytridiales	dragonfly wing	AL	USA
WJD186		KM281875	Fayochytriomyces	spinosus	Chytridiales	onion skin	AL	USA
WJD187		KU721088	Rhizoclosmatium	persicum	Chytridiales	Daphnia	AL	USA
WJD197		KR349615	Rhizophlyctis	rosea	Rhizophlyctidales
WJD205		KU721085	Rhizoclosmatium	globosum	Chytridiales	chitin	AL	USA
WJD206		KU721086	Rhizoclosmatium		Chytridiales		AL	USA
WJD209		MH539698	Asterophlyctis	sarcoptoides	Chytridiales		ME	USA
WJD210		KM281876	Fayochytriomyces	spinosus	Chytridiales	onion skin	ME	USA
WJD216		MK328905	Rhizoclosmatium	globosum	Chytridiales	cellulose	ME	USA
WJD220		MK328906	Rhizoclosmatium	globosum	Chytridiales	cellulose	ME	USA
WM099	HQ888705	HQ888756	Catenaria		Blastocladiales	dead ostracod	VA	USA
WM100	HQ888702	HQ888753	Catenaria	spinosa	Blastocladiales	Chironomus decorus egg mass	NC	USA
WM103	HQ888701	HQ888752	Catenaria	uncinata	Blastocladiales	Glyptotendipes lobiferus egg mass	VA	USA
WM103B	HQ888700	HQ888751	Catenaria	uncinata	Blastocladiales	Glyptotendipes lobiferus egg mass	VA	USA
WM105	HQ888693	HQ888748	Allomyces	moniliformis	Blastocladiales	hemp seed		Mexico
WM200-1		JX905529	Rhizoclosmatium	globosum	Chytridiales	Glyptotendipes lobiferus egg mass	VA	USA
