# Supplementary material for: The Collection of Zoosporic Eufungi at the University of Michigan (CZEUM): introducing a new repository of barcoded Chytridiomyceta and Blastocladiomycota cultures
Source: IMA Fungus. 2020 Oct 6;11:20. doi: 10.1186/s43008-020-00041-z (PMC7537106; doi:10.1186/s43008-020-00041-z)
Supplement: Supplementary file 5 — Additional file 5: Table S5. ONT rDNA sequences used for Blastocladiomycota and Chytridiomycota phylogeny. [file 43008_2020_41_MOESM5_ESM.xlsx]

## Sheet: Sheet1
Isolate_ID	ONT rDNA	Genus	species	Order	Substrate/Host	State	Country
AF16	MT730603	Geranomyces	variabilis	Spizellomycetales
AF28	MT730604	Geranomyces	variabilis	Spizellomycetales
AF29	MT730605	Geranomyces	variabilis	Spizellomycetales
AF30	MT730606	Geranomyces	variabilis	Spizellomycetales
ARG014	MT730607	Rhizophydium		Rhizophydiales	pollen	BA	Argentina
ARG024	MT730608	Gorgonomyces	haynaldii	Rhizophydiales	pollen	CN	Argentina
ARG029	MT730609	Gorgonomyces		Rhizophydiales	pollen	CN	Argentina
ARG035	MT730610	Rhizophydium		Rhizophydiales	pollen	BA	Argentina
ARG036	MT730611	Gorgonomyces	haynaldii	Rhizophydiales	pollen	CN	Argentina
ARG037	MT730612	Chytriomyces	hyalinus	Chytridiales	pollen		Argentina
ARG051	MT730613	Rhizophydium		Rhizophydiales	pollen	BA	Argentina
ARG085	MT730614	Chytriomyces	hyalinus	Chytridiales	pollen	BA	Argentina
ARG090	MT730615	Boothiomyces		Rhizophydiales
ARG094	MT730616	Gaertneriomyces	semiglobifer	Spizellomycetales	pollen		Argentina
ARG116	MT730617	Delfinachytrium	mesopotamicum	Chytridiales	pollen	ER	Argentina
ARG119	MT730618	Gorgonomyces	haynaldii	Rhizophydiales
ARG120	MT730619	Gorgonomyces	haynaldii	Rhizophydiales
ARG121	MT730620	Chytriomyces	hyalinus	Chytridiales	pollen	ER	Argentina
ARG122	MT730621	Chytriomyces	hyalinus	Chytridiales	pollen	ER	Argentina
ARG125	MT730622	Gorgonomyces	haynaldii	Rhizophydiales
ARG129	MT730623	Urceomyces	sphaerocarpum	Rhizophydiales
ARG130	MT730624	Rhizophydium		Rhizophydiales
Barr009B	MT730625	Powellomyces	hirtus	Spizellomycetales	garden soil	ON	Canada
Barr059	MT730626	Triparticalcar	arcticum	Spizellomycetales	pollen		Canada
Barr081	MT730627	Powellomyces	hirtus	Spizellomycetales	garden soil	ON	Canada
Barr092	MT730628	Powellomyces	hirtus	Spizellomycetales	soil	CA	USA
Barr350	MT730629	Geranomyces	variabilis	Spizellomycetales	soil	NB	Canada
CC410FG	MT730630	Spizellomyces		Spizellomycetales	crop soil	NSW	Australia
CH67	MT730631	Gaertneriomyces	spectabilis	Spizellomycetales	crop soil		Taiwan
GHJA11	MT730632	Boothiomyces		Rhizophydiales
JA01	MT730633	Chytriomyces	hyalinus	Chytridiales		AL	USA
JA03	MT730634	Chytriomyces	hyalinus	Chytridiales	pollen	AL	USA
JA04	MT730635	Rhizoclosmatium	globosum	Chytridiales	chitin	AL	USA
JA05	MT730636	Rhizoclosmatium	globosum	Chytridiales	chitin	AL	USA
JA07	MT730637	Chytriomyces	hyalinus	Chytridiales
JA08	MT730638	Chytriomyces	hyalinus	Chytridiales	snake skin	AL	USA
JA09	MT730639	Chytriomyces	hyalinus	Chytridiales		AL	USA
JA10	MT730640	Chytriomyces	hyalinus	Chytridiales		AL	USA
JA11	MT730641	Chytriomyces	hyalinus	Chytridiales		AL	USA
JA12	MT730642	Chytriomyces	hyalinus	Chytridiales		AL	USA
JA22	MT730643	Chytriomyces	hyalinus	Chytridiales
JA24	MT730644	Boothiomyces		Rhizophydiales
JA26	MT730645	Kappamyces		Rhizophydiales
JA32	MT730646	Boothiomyces		Rhizophydiales		AL	USA
JA33	MT730647	Chytriomyces	hyalinus	Chytridiales		AL	USA
JA37	MT730648	Chytriomyces	hyalinus	Chytridiales
JA45	MT730649	Terramyces		Rhizophydiales
JA56	MT730650	Kappamyces		Rhizophydiales
JA67	MT730651	Kappamyces		Rhizophydiales
JA72	MT730652	Rhizoclosmatium		Chytridiales
JA73	MT730653	Rhizoclosmatium		Chytridiales
JA74	MT730654	Rhizoclosmatium	globosum	Chytridiales
JEL0005	MT730655	Geranomyces	variabilis	Spizellomycetales		ME	USA
JEL0006	MT730656	Rhizoclosmatium	globosum	Chytridiales	chitin	ME	USA
JEL0024	MT730657	Catenochytridium		Cladochytriales	cellophane	ME	USA
JEL0029	MT730658	Siphonaria		Chytridiales	exuviae	ME	USA
JEL0046	MT730659	Nowakowskiella	elegans	Cladochytriales		ME	USA
JEL0049	MT730660	Endochytrium		Cladochytriales	Typha	ME	USA
JEL0050	MT730661	Endochytrium		Cladochytriales	onion skin	ME	USA
JEL0065	MT730662	Siphonaria		Chytridiales	exuviae	ME	USA
JEL0072	MT730663	Unknown		Cladochytriales	Oedogonium	ME	USA
JEL0075	MT730664	Endochytrium		Cladochytriales	Eriocaulon	ME	USA
JEL0078	MT730665	Nowakowskiella		Cladochytriales	cellophane	ME	USA
JEL0080	MT730666	Phlyctorhiza	endogena	Chytridiales	exuviae	ME	USA
JEL0085	MT730667	Chytriomyces	hyalinus	Chytridiales	snake skin	ME	USA
JEL0095	MT730668	Thoreauomyces	humboldtii	Spizellomycetales	pollen	ME	USA
JEL0112	MT730669	Entophlyctis		Chytridiales	Utricularia	ME	USA
JEL0117	MT730670	Rhizoclosmatium		Chytridiales	chitin	MI	USA
JEL0119	MT730671	Gaertneriomyces		Spizellomycetales	pollen	ME	USA
JEL0120	MT730672	Entophlyctis	luteolus	Chytridiales	onion skin	MI	USA
JEL0121	MT730673	Kochiomyces		Spizellomycetales	pollen	ME	USA
JEL0128	MT730674	Rhizoclosmatium	umbonatum var. sphaericum	Chytridiales	onion skin	ME	USA
JEL0129	MT730675	Entophlyctis	luteolus	Chytridiales	onion skin	ME	USA
JEL0132	MT730676	Gallinipes		Spizellomycetales	pollen	ME	USA
JEL0137	MT730677	Physocladia	obscura	Chytridiales	chitin	MI	USA
JEL0141	MT730678	Kochiomyces	dichotomus	Spizellomycetales	pollen	ME	USA
JEL0148	MT730679	Gallinipes	danensis	Spizellomycetales
JEL0151	MT730680	Gorgonomyces	haynaldii	Rhizophydiales	Lyngbya	ME	USA
JEL0153	MT730681	Cladochytrium		Cladochytriales	onion skin	ME	USA
JEL0154	MT730682	Nowakowskiella		Cladochytriales	cellophane	MI	USA
JEL0174	MT730683	Entophlyctis		Rhizophydiales	heat-treated Rhizoclonium	ME	USA
JEL0176	MT730684	Chytriomyces	hyalinus	Chytridiales	snake skin	ME	USA
JEL0182	MT730685	Obelidium		Chytridiales	chitin	ME	USA
JEL0183	MT730686	Gonapodya		Monoblepharidales	duckweed	ME	USA
JEL0194	MT730687	Catenaria	anguillulae	Blastocladiales
JEL0199	MT730688	Unknown		Spizellomycetales		NS	Canada
JEL0210	MT730689	Spizellomyces		Spizellomycetales	pollen	PR	USA
JEL0222	MT730690	Rhizophydium	globosum	Rhizophydiales	pollen	ME	USA
JEL0223	MT730691	Operculomyces	laminatus	Rhizophydiales	snake skin	ME	USA
JEL0279	MT730692	Unknown		Chytridiales	onion skin	ME	USA
JEL0291	MT730693	Globomyces	pollinis-pini	Rhizophydiales	pollen	ME	USA
JEL0292	MT730694	Rhizophydium		Rhizophydiales	pollen	ME	USA
JEL0297	MT730695	Rhizophlyctis		Rhizophlyctidales	pollen	GA	USA
JEL0319	MT730696	Unknown		Cladochytriales	grass	ME	USA
JEL0333	MT730697	Gallinipes	pseudodichotomus	Spizellomycetales	pollen	ME	USA
JEL0339	MT730698	Catenaria		Blastocladiales	pollen	GA	USA
JEL0341	MT730699	Unknown		Chytridiales	pollen	ME	USA
JEL0345	MT730700	Chytriomyces	hyalinus	Chytridiales	pollen	TX	USA
JEL0347	MT730701	Rhizoclosmatium		Chytridiales	chitin	ME	USA
JEL0348	MT730702	Boothiomyces		Rhizophydiales	pollen	ME	USA
JEL0350	MT730703	Brevicalcar	kilaueaense	Spizellomycetales	pollen	QL	Australia
JEL0356	MT730704	Kappamyces		Rhizophydiales	soil	CA	USA
JEL0357	MT730705	Brevicalcar		Spizellomycetales		QL	Australia
JEL0361	MT730706	Brevicalcar		Spizellomycetales		QL	Australia
JEL0363	MT730707	Blastocladiella		Blastocladiales	pollen
JEL0371	MT730708	Kochiomyces	dichotomus	Spizellomycetales	pollen	CA	USA
JEL0376	MT730709	Geranomyces	variabilis	Spizellomycetales	pollen		New Zealand
JEL0379	MT730710	Geranomyces	variabilis	Spizellomycetales	pollen		New Zealand
JEL0381	MT730711	Nowakowskiella		Cladochytriales	algae	MI	USA
JEL0386	MT730712	Endochytrium		Cladochytriales	Nitella	NY	USA
JEL0388	MT730713	Phlyctochytrium	planicorne	Chytridiales	Oedogonium	NY	USA
JEL0389	MT730714	Geranomyces	variabilis	Spizellomycetales	pollen		New Zealand
JEL0393	MT730715	Terramyces		Rhizophydiales	pollen		New Zealand
JEL0402	MT730716	Endochytrium	ramosum	Cladochytriales	Cladophora	MI	USA
JEL0405	MT730717	Batrachochytrium	dendrobatidis	Rhizophydiales	cellophane	MA	USA
JEL0426	MT730718	Nowakowskiella		Cladochytriales		MA	USA
JEL0430	MT730719	Gallinipes	pseudodichotomus	Spizellomycetales	pollen	ME	USA
JEL0440	MT730720	Blastocladiella		Blastocladiales		CO	USA
JEL0476	MT730721	Clydaea	vesicula	Lobulomycetales
JEL0477	MT730722	Cladochytrium		Cladochytriales		ME	USA
JEL0479	MT730723	Cladochytrium		Cladochytriales		ME	USA
JEL0513	MT730724	Physocladia	obscura	Chytridiales		ME	USA
JEL0516	MT730725	Rhizoclosmatium	umbonatum var. sphaericum	Chytridiales	chitin	ME	USA
JEL0524	MT730726	Wheelerophlyctis	interior	Chytridiales	chitin	ME	USA
JEL0525	MT730727	Rhizophydium		Rhizophydiales	pollen	ME	USA
JEL0532	MT730728	Rhizophlyctis	rosea	Rhizophlyctidales	soil	MI	USA
JEL0533	MT730729	Unknown		Spizellomycetales	pollen	AL	USA
JEL0537	MT730730	Unknown		Spizellomycetales	pollen	AL	USA
JEL0540	MT730731	Powellomyces	hirtus	Spizellomycetales	pollen	CA	USA
JEL0541	MT730732	Thoreauomyces	humboldtii	Spizellomycetales	pollen	ME	USA
JEL0542	MT730733	Geranomyces	variabilis	Spizellomycetales	pollen	ME	USA
JEL0543	MT730734	Geranomyces	tanneri	Spizellomycetales	pollen	ME	USA
JEL0546	MT730735	Chytriomyces	hyalinus	Chytridiales	pollen	CA	USA
JEL0547	MT730736	Rhizophydium		Rhizophydiales	pollen	CA	USA
JEL0550	MT730737	Gaertneriomyces	semiglobifer	Spizellomycetales	pollen	ME	USA
JEL0553	MT730738	Gaertneriomyces	semiglobifer	Spizellomycetales	pollen	VA	USA
JEL0555	MT730739	Triparticalcar	arcticum	Spizellomycetales	pollen	MI	USA
JEL0557	MT730740	Geranomyces	variabilis	Spizellomycetales	pollen	MI	USA
JEL0558	MT730741	Geranomyces	variabilis	Spizellomycetales	pollen	ME	USA
JEL0559	MT730742	Geranomyces	variabilis	Spizellomycetales	pollen	MI	USA
JEL0560	MT730743	Triparticalcar	arcticum	Spizellomycetales	pollen	MI	USA
JEL0563	MT730744	Geranomyces	michiganensis	Spizellomycetales	pollen	MI	USA
JEL0565	MT730745	Geranomyces	michiganensis	Spizellomycetales	pollen	MI	USA
JEL0566	MT730746	Geranomyces	variabilis	Spizellomycetales	pollen	MI	USA
JEL0567	MT730747	Geranomyces	variabilis	Spizellomycetales	pollen	MI	USA
JEL0569	MT730748	Fimicolochytrium	jonesii	Spizellomycetales	pollen	MI	USA
JEL0574	MT730749	Endochytrium		Cladochytriales	Eriocaulon	MI	USA
JEL0575	MT730750	Catenophlyctis		Blastocladiales	pollen	TX	USA
JEL0578	MT730751	Protrudomyces		Rhizophydiales	pollen	VA	USA
JEL0583	MT730752	Gallinipes	pseudodichotomus	Spizellomycetales	pollen	ME	USA
JEL0585	MT730753	Rhizoclosmatium		Chytridiales	Rhizoclosmatium	ME	USA
JEL0587	MT730754	Fimicolochytrium	jonesii	Spizellomycetales	pollen	ME	USA
JEL0588	MT730755	Fimicolochytrium	alabamae	Spizellomycetales	pollen	ME	USA
JEL0592	MT730756	Cladochytrium		Cladochytriales	onion skin	MI	USA
JEL0613	MT730757	Geranomyces	variabilis	Spizellomycetales	pollen	UT	USA
JEL0614	MT730758	Kappamyces		Rhizophydiales	pollen	UT	USA
JEL0615	MT730759	Powellomyces	hirtus	Spizellomycetales	pollen	UT	USA
JEL0617	MT730760	Unknown		Spizellomycetales		VA	USA
JEL0618	MT730761	Gallinipes		Spizellomycetales		VA	USA
JEL0620	MT730762	Triparticalcar	arcticum	Spizellomycetales	pollen	ME	USA
JEL0623	MT730763	Gaertneriomyces	semiglobifer	Spizellomycetales	Entomophaga	OH	USA
JEL0628	MT730764	Triparticalcar	arcticum	Spizellomycetales	pollen	ME	USA
JEL0632	MT730765	Chytriomyces	hyalinus	Chytridiales	onion skin	ME	USA
JEL0640	MT730766	Unknown		Spizellomycetales	pollen	MI	USA
JEL0642	MT730767	Triparticalcar		Spizellomycetales	pollen
JEL0643	MT730768	Triparticalcar		Spizellomycetales	pollen	ME	USA
JEL0650	MT730769	Brevicalcar		Spizellomycetales	pollen	ME	USA
JEL0655	MT730770	Gaertneriomyces		Spizellomycetales	pollen	KY	USA
JEL0657	MT730771	Gaertneriomyces		Spizellomycetales	pollen	ME	USA
JEL0662	MT730772	Gaertneriomyces		Spizellomycetales	pollen	ME	USA
JEL0678	MT730773	Triparticalcar		Spizellomycetales	pollen	ME	USA
JEL0680	MT730774	Kappamyces		Rhizophydiales	pollen	ME	USA
JEL0683	MT730775	Triparticalcar		Spizellomycetales	pollen	ME	USA
JEL0684	MT730776	Triparticalcar		Spizellomycetales	pollen	ME	USA
JEL0687	MT730777	Triparticalcar		Spizellomycetales	pollen	ME	USA
JEL0688	MT730778	Triparticalcar		Spizellomycetales	pollen	ME	USA
JEL0693	MT730779	Gaertneriomyces		Spizellomycetales	pollen	NE	USA
JEL0694	MT730780	Batrachochytrium	dendrobatidis	Rhizophydiales	pollen	NE	USA
JEL0695	MT730781	Paranamyces	uniporus	Rhizophydiales	hair	ME	USA
JEL0698	MT730782	Gaertneriomyces		Spizellomycetales	pollen	AK	USA
JEL0699	MT730783	Gaertneriomyces		Spizellomycetales	pollen	AK	USA
JEL0700	MT730784	Polychytrium	aggregatum	Polychytriales	chitin	ME	USA
JEL0703	MT730785	Blastocladiella		Blastocladiales	snake skin	AK	USA
JEL0705	MT730786	Harpochytrium		Monoblepharidales	onion skin	ME	USA
JEL0706	MT730787	Gaertneriomyces		Spizellomycetales	pollen	ME	USA
JEL0707	MT730788	Gaertneriomyces		Spizellomycetales	pollen	ME	USA
JEL0708	MT730789	Gaertneriomyces		Spizellomycetales	pollen	ME	USA
JEL0711	MT730790	Blastocladiella		Blastocladiales	snake skin	AK	USA
JEL0714	MT730791	Cladochytrium	replicatum	Cladochytriales	onion skin	ME	USA
JEL0719	MT730792	Triparticalcar		Spizellomycetales	pollen	ME	USA
JEL0721	MT730793	Spizellomyces		Spizellomycetales	pollen	ME	USA
JEL0722	MT730794	Spizellomyces		Spizellomycetales	pollen	ME	USA
JEL0728	MT730795	Terramyces		Rhizophydiales	onion skin	ME	USA
JEL0729	MT730796	Irineochytrium	annulatum	Chytridiales	pollen	ME	USA
JEL0730	MT730797	Blastocladiella		Blastocladiales	pollen	ME	USA
JEL0733	MT730798	Fimicolochytrium		Spizellomycetales	pollen	ME	USA
JEL0734	MT730799	Gaertneriomyces		Spizellomycetales	pollen	ME	USA
JEL0735	MT730800	Blastocladiella		Blastocladiales	pollen	ME	USA
JEL0737	MT730801	Kappamyces		Rhizophydiales	pollen	ME	USA
JEL0738	MT730802	Gaertneriomyces		Spizellomycetales	pollen	ME	USA
JEL0740	MT730803	Triparticalcar		Spizellomycetales	pollen	ME	USA
JEL0741	MT730804	Fimicolochytrium		Spizellomycetales	pollen	ME	USA
JEL0748	MT730805	Catenaria		Blastocladiales	pollen	MI	USA
JEL0754	MT730806	Phlyctochytrium	bullatum	Chytridiales	Hydrodictyon	MI	USA
JEL0762	MT730807	Telasphaerula	gracilis	Monoblepharidales	Chara	ME	USA
JEL0764	MT730808	Rhizophlyctis	rosea	Rhizophlyctidales	aquatic grass	ME	USA
JEL0772	MT730809	Cladochytrium		Cladochytriales	onion skin	ME	USA
JEL0774	MT730810	Gonapodya		Monoblepharidales	onion skin	ME	USA
JEL0775	MT730811	Catenochytridium		Cladochytriales	Eriocaulon	ME	USA
JEL0783	MT730812	Catenochytridium		Cladochytriales	onion skin	ME	USA
JEL0785	MT730813	Septochytrium		Cladochytriales	onion skin	ME	USA
JEL0789	MT730814	Nowakowskiella		Cladochytriales	twine fiber	ME	USA
JEL0793	MT730815	Unknown		Cladochytriales	onion skin	ME	USA
JEL0796	MT730816	Rhizoclosmatium	umbonatum var. sphaericum	Chytridiales	chitin	ME	USA
JEL0797	MT730817	Podochytrium		Chytridiales	exuviae	ME	USA
JEL0798	MT730818	Gaertneriomyces		Spizellomycetales	pollen	CA	USA
JEL0800	MT730819	Rhizoclosmatium	globosum	Chytridiales	chitin	ME	USA
JEL0801	MT730820	Unknown		Rhizophydiales	Vallisneria	ME	USA
JEL0802	MT730821	Obelidium		Chytridiales	chitin	ME	USA
JEL0804	MT730822	Unknown		Spizellomycetales	pollen	ME	USA
JEL0805	MT730823	Unknown		Rhizophydiales	Nitella	ME	USA
JEL0807	MT730824	Gaertneriomyces		Spizellomycetales	pollen	MD	USA
JEL0812	MT730825	Unknown		Chytridiales	Haematococcus
JEL0813	MT730826	Triparticalcar		Spizellomycetales	pollen	VA	USA
JEL0814	MT730827	Triparticalcar		Spizellomycetales	pollen	VA	USA
JEL0817	MT730828	Triparticalcar		Spizellomycetales	pollen	VA	USA
JEL0818	MT730829	Unknown		Cladochytriales	Nitella	ME	USA
JEL0819	MT730830	Unknown		Spizellomycetales	pollen	ME	USA
JEL0821	MT730831	Paraphysoderma	sedebokerense	Blastocladiales	Haematococcus
JEL0822	MT730832	Gaertneriomyces		Spizellomycetales
JEL0823	MT730833	Rhizoclosmatium	pessaminum	Chytridiales	Chara	ME	USA
JEL0824	MT730834	Rhizoclosmatium		Chytridiales	chitin	ME	USA
JEL0825	MT730835	Physocladia		Chytridiales	onion skin	ME	USA
JEL0826	MT730836	Chytriomyces	hyalinus	Chytridiales	pollen
JEL0829	MT730837	Kappamyces		Rhizophydiales	pollen
JEL0830	MT730838	Unknown		Rhizophydiales	pollen
JEL0831	MT730839	Chytriomyces	hyalinus	Chytridiales	chitin
JEL0832	MT730840	Chytriomyces	hyalinus	Chytridiales	chitin
JEL0833	MT730841	Chytriomyces	hyalinus	Chytridiales	pollen
JEL0834	MT730842	Chytriomyces	hyalinus	Chytridiales	pollen
JEL0837	MT730843	Blyttiomyces		Chytridiales	pollen
JEL0838	MT730844	Boothiomyces		Rhizophydiales	pollen
JEL0842	MT730845	Unknown		Chytridiales	Haematococcus
JEL0844	MT730846	Unknown		Chytridiales	Haematococcus
JEL0845	MT730847	Angulomyces		Rhizophydiales	Haematococcus
JEL0847	MT730848	Boothiomyces		Rhizophydiales	Haematococcus
JEL0849	MT730849	Rhizoclosmatium	pessaminum	Chytridiales	chitin	ME	USA
JEL0850	MT730850	Unknown		Chytridiales	chitin	ME	USA
JEL0851	MT730851	Unknown		Chytridiales	chitin	ME	USA
JEL0852	MT730852	Rhizoclosmatium	globosum	Chytridiales	chitin	ME	USA
JEL0855	MT730853	Unknown		Rhizophydiales	chitin	ME	USA
JEL0856	MT730854	Boothiomyces		Rhizophydiales	pollen	ME	USA
JEL0857	MT730855	Wheelerophlyctis	interiexterior	Chytridiales	chitin	ME	USA
JEL0862	MT730856	Gorgonomyces		Rhizophydiales	pollen	ME	USA
JEL0864	MT730857	Rhizoclosmatium		Chytridiales	chitin	ME	USA
JEL0866	MT730858	Boothiomyces		Rhizophydiales	pollen	ME	USA
JEL0871	MT730859	Catenaria		Blastocladiales	Haematococcus
JEL0873	MT730860	Gaertneriomyces		Spizellomycetales	Haematococcus
JEL0876	MT730861	Boothiomyces		Rhizophydiales	chitin	PA	USA
JEL0877	MT730862	Unknown		Cladochytriales	onion skin	ME	USA
JEL0878	MT730863	Chytriomyces	hyalinus	Chytridiales	frog	ME	USA
JEL0879	MT730864	Phlyctochytrium		Chytridiales	pollen	MI	USA
JEL0881	MT730865	Rhizoclosmatium		Chytridiales	chitin	ME	USA
JEL0882	MT730866	Rhizoclosmatium		Chytridiales	Rhizoclosmatium	ME	USA
JEL0885	MT730867	Wheelerophlyctis	interiexterior	Chytridiales	chitin	ME	USA
JEL0886	MT730868	Unknown		Rhizophydiales	Chara	ME	USA
JEL0887	MT730869	Gorgonomyces		Rhizophydiales	pollen	ME	USA
JEL0888	MT730870	Unknown		Rhizophydiales	Eriocaulon	ME	USA
JEL0889	MT730871	Gonapodya		Monoblepharidales	onion skin	MA	USA
JEL0890	MT730872	Unknown		Chytridiales	onion skin	MA	USA
JEL0892	MT730873	Gonapodya		Monoblepharidales	Eriocaulon	ME	USA
JEL0893	MT730874	Cladochytrium		Cladochytriales	Eriocaulon	ME	USA
JEL0894	MT730875	Phlyctochytrium	planicorne	Chytridiales	Eriocaulon	ME	USA
JEL0896	MT730876	Endochytrium		Cladochytriales	Eriocaulon	ME	USA
JEL0897	MT730877	Triparticalcar		Spizellomycetales	Eriocaulon	ME	USA
JEL0898	MT730878	Catenaria		Blastocladiales	onion skin	MA	USA
JEL0899	MT730879	Cladochytrium		Cladochytriales	Eriocaulon	ME	USA
JEL0900	MT730880	Cladochytrium		Cladochytriales	Eriocaulon	ME	USA
JEL0901	MT730881	Nowakowskiella		Cladochytriales	Eriocaulon	ME	USA
JEL0902	MT730882	Nowakowskiella		Cladochytriales	Eriocaulon	ME	USA
JEL0903	MT730883	Gonapodya		Monoblepharidales	Eriocaulon	ME	USA
JEL0904	MT730884	Unknown		Cladochytriales	Eriocaulon	ME	USA
JEL0906	MT730885	Chytriomyces	hyalinus	Chytridiales	lens paper	WA	USA
JEL0907	MT730886	Nephrochytrium	aurantium	Cladochytriales	Eriocaulon	ME	USA
JEL0908	MT730887	Chytriomyces	hyalinus	Chytridiales	onion skin	WA	USA
JEL0909	MT730888	Terramyces		Rhizophydiales	pollen	WA	USA
JEL0911	MT730889	Rhizophydium		Rhizophydiales	pollen	ME	USA
JEL0912	MT730890	Catenaria		Blastocladiales	Haematococcus
JEL0913	MT730891	Catenaria		Blastocladiales	Haematococcus
JEL0915	MT730892	Aquamyces		Rhizophydiales	Haematococcus
JEL0916	MT730893	Quaeritorhiza	haematococci		Haematococcus
JEL0917	MT730894	Unknown		Spizellomycetales	chitin	ME	USA
JEL0921	MT730895	Nowakowskiella		Cladochytriales	onion skin	ME	USA
JEL0923	MT730896	Gorgonomyces		Rhizophydiales
JEL0930	MT730897	Gorgonomyces		Rhizophydiales		ME	USA
JEL0931	MT730898	Unknown		Cladochytriales	onion skin	ME	USA
JEL0932	MT730899	Unknown		Rhizophydiales	Eriocaulon	ME	USA
JEL0934	MT730900	Asterophlyctis		Chytridiales	chitin	ME	USA
JEL0937	MT730901	Chytriomyces		Chytridiales	chitin	ME	USA
JEL0938	MT730902	Lacustromyces	hiemalis	Polychytriales		ME	USA
JEL0939	MT730903	Odontochytrium		Chytridiales	chitin	ME	USA
JEL0940	MT730904	Boothiomyces		Rhizophydiales	pollen	ME	USA
JEL0942	MT730905	Odontochytrium		Chytridiales	pollen	ME	USA
JEL0944	MT730906	Chytriomyces	hyalinus	Chytridiales	onion skin	ME	USA
JEL0946	MT730907	Siphonaria	sparrowii	Chytridiales	exuviae	ME	USA
JEL0947	MT730908	Kappamyces		Rhizophydiales	pollen	ME	USA
JEL0950	MT730909	Boothiomyces		Rhizophydiales	onion skin	ME	USA
JEL0951	MT730910	Rhizoclosmatium		Chytridiales	onion skin	ME	USA
JEL0952	MT730911	Alphamyces		Rhizophydiales	onion skin	ME	USA
JEL0953	MT730912	Boothiomyces		Rhizophydiales	onion skin	ME	USA
JEL0954	MT730913	Boothiomyces		Rhizophydiales	onion skin	ME	USA
JEL0957	MT730914	Gorgonomyces		Rhizophydiales	Eriocaulon	ME	USA
JEL0960	MT730915	Rhizoclosmatium		Chytridiales	chitin	ME	USA
JEL0961	MT730916	Rhizoclosmatium		Chytridiales	chitin	ME	USA
JEL0962	MT730917	Asterophlyctis		Chytridiales	chitin	ME	USA
JEL0963	MT730918	Chytriomyces	hyalinus	Chytridiales	chitin	ME	USA
JEL0964	MT730919	Gorgonomyces		Rhizophydiales	chitin	ME	USA
JEL0965	MT730920	Gorgonomyces		Rhizophydiales	chitin	ME	USA
JEL0967	MT730921	Chytriomyces	appendiculatus	Chytridiales	chitin	ME	USA
JEL0968	MT730922	Terramyces		Rhizophydiales
JFC4	MT730923	Chytriomyces	hyalinus	Chytridiales
JFC5	MT730924	Chytriomyces	hyalinus	Chytridiales
KLL_TL_06062013	MT730925	Dinochytrium	kinnereticum	Chytridiales	dinoflagellate		Israel
KP02	MT730926	Kappamyces		Rhizophydiales
KP08	MT730927	Geranomyces	variabilis	Spizellomycetales	dry sediment	AK	USA
KP09	MT730928	Rhizophlyctis	rosea	Rhizophlyctidales		NSW	Australia
KP15	MT730929	Rhizophlyctis	rosea	Rhizophlyctidales			South Africa
KP18	MT730930	Rhizophlyctis	rosea	Rhizophlyctidales			Mauritius
KP27	MT730931	Geranomyces	variabilis	Spizellomycetales	bankside loam		Scotland
KP31	MT730932	Geranomyces	variabilis	Spizellomycetales	sandy soil	VA	USA
KP34	MT730933	Rhizophlyctis	rosea				Scotland
KP37	MT730934	Rhizophlyctis	rosea	Rhizophlyctidales
KP38	MT730935	Kochiomyces		Spizellomycetales
KP41	MT730936	Rhizophlyctis		Rhizophlyctidales
KP66	MT730937	Terramyces		Rhizophydiales
MB5	MT730938	Geranomyces	variabilis	Spizellomycetales
MP01	MT730939	Fimicolochytrium	alabamae	Spizellomycetales	forest soil	NC	USA
MP03	MT730940	Geranomyces	variabilis	Spizellomycetales	lawn soil	NC	USA
MP04	MT730941	Geranomyces	variabilis	Spizellomycetales	forest soil	AL	USA
MP57	MT730942	Gorgonomyces	haynaldii	Rhizophydiales
PL078	MT730943	Gallinipes	danensis	Spizellomycetales	garden soil	VA	USA
PL096	MT730944	Geranomyces	variabilis	Spizellomycetales	lawn soil	GA	USA
PL123	MT730945	Chytriomyces	hyalinus	Chytridiales
PL128	MT730946	Powellomyces	hirtus	Spizellomycetales	desert soil	CO	USA
PL132	MT730947	Rhizophlyctis	rosea	Rhizophlyctidales			England
PL133	MT730948	Terramyces		Rhizophydiales		AL	USA
PL145	MT730949	Boothiomyces		Rhizophydiales
PL148	MT730950	Chytriomyces	hyalinus	Chytridiales	pollen	TX	USA
PL151	MT730951	Chytriomyces	hyalinus	Chytridiales
PL159	MT730952	Boothiomyces		Rhizophydiales
PL166	MT730953	Geranomyces	variabilis	Spizellomycetales		AL	USA
PL171	MT730954	Catenaria		Blastocladiales
PL174	MT730955	Boothiomyces		Rhizophydiales
PL175	MT730956	Boothiomyces		Rhizophydiales
PL180	MT730957	Chytriomyces	hyalinus	Chytridiales
PL181	MT730958	Chytriomyces	hyalinus	Chytridiales		AL	USA
PLAUS Ad 20	MT730968	Spizellomyces	acuminatus	Spizellomycetales			Australia
PLAUS Ad 2-0 mono	MT730969	Geranomyces	variabilis	Spizellomycetales			Australia
PLAUS Ob-1	MT730970	Chytriomyces	hyalinus	Chytridiales			Australia
PLAUS R-13	MT730971	Rhizophydium		Rhizophydiales			Australia
PLAUS03	MT730959	Terramyces		Rhizophydiales		NSW	Australia
PLAUS09	MT730960	Boothiomyces		Rhizophydiales		NSW	Australia
PLAUS16	MT730961	Geranomyces	variabilis	Spizellomycetales			Australia
PLAUS17	MT730962	Geranomyces	variabilis	Spizellomycetales	rainforest soil		Australia
PLAUS18	MT730963	Terramyces		Rhizophydiales			Australia
PLAUS19	MT730964	Chytriomyces	hyalinus	Chytridiales			Australia
PLAUS20	MT730965	Geranomyces	variabilis	Spizellomycetales			Australia
PLAUS23	MT730966	Chytriomyces	hyalinus	Chytridiales	pollen	TAS	Australia
PLAUS36	MT730967	Boothiomyces		Rhizophydiales			Australia
Sacum	MT730972	Spizellomyces	acuminatus	Spizellomycetales
UGa14	MT730973	Chytriomyces	hyalinus	Chytridiales
UM1556	MT730974	Catenaria		Blastocladiales	pollen	MI	USA
UM1559	MT730975	Gorgonomyces		Rhizophydiales	pollen	MI	USA
UM1560	MT730976	Unknown		Chytridiales	green alga	MI	USA
UM1562	MT730977	Catenaria		Blastocladiales	pollen	MI	USA
UM1563	MT730978	Rhizophydium		Rhizophydiales	pollen	MI	USA
UM1564	MT730979	Rodmanochytrium		Chytridiales	pollen	MI	USA
UM1565	MT730980	Rhizophydium		Rhizophydiales	pollen	MI	USA
UM1566	MT730981	Catenaria		Blastocladiales	snake skin	MI	USA
UM1567	MT730982	Betamyces		Rhizophydiales
UM1568	MT730983	Betamyces		Rhizophydiales
UM1569	MT730984	Rhizophydium		Rhizophydiales		MI	USA
WB266C	MT730985	Rhizoclosmatium	sparsum	Chytridiales	chitin	NC	USA
WB266D	MT730986	Chytriomyces	hyalinus	Chytridiales	chitin	NC	USA
WC1pine2	MT730987	Unknown		Spizellomycetales
WJD102	MT730988	Boothiomyces	macroporosum	Rhizophydiales		AL	USA
WJD105	MT730989	Chytriomyces	hyalinus	Chytridiales		AL	USA
WJD109	MT730990	Boothiomyces	macroporosum	Rhizophydiales		AL	USA
WJD110	MT730991	Boothiomyces	macroporosum	Rhizophydiales		AL	USA
WJD113	MT730992	Boothiomyces	macroporosum	Rhizophydiales
WJD116	MT730993	Geranomyces	variabilis	Spizellomycetales		AL	USA
WJD117	MT730994	Boothiomyces		Rhizophydiales		AL	USA
WJD118	MT730995	Boothiomyces	macroporosum	Rhizophydiales		AL	USA
WJD119	MT730996	Geranomyces	variabilis	Spizellomycetales
WJD120	MT730997	Rhizophydium		Rhizophydiales
WJD122	MT730998	Chytriomyces	hyalinus	Chytridiales
WJD125	MT730999	Fimicolochytrium		Spizellomycetales		AL	USA
WJD126	MT731000	Rhizophydium	brooksianum	Rhizophydiales
WJD127	MT731001	Boothiomyces		Rhizophydiales		AL	USA
WJD128	MT731002	Boothiomyces		Rhizophydiales		AL	USA
WJD131	MT731003	Chytriomyces	hyalinus	Chytridiales	cellulose	AL	USA
WJD132	MT731004	Globomyces	pollinis-pini	Rhizophydiales		AL	USA
WJD133	MT731005	Globomyces	pollinis-pini	Rhizophydiales		AL	USA
WJD134	MT731006	Terramyces		Rhizophydiales
WJD135	MT731007	Boothiomyces	macroporosum	Rhizophydiales
WJD137	MT731008	Angulomyces	argentinensis	Rhizophydiales		AL	USA
WJD139	MT731009	Chytriomyces	hyalinus	Chytridiales		AL	USA
WJD150	MT731010	Paranamyces	uniporus	Rhizophydiales	pollen	AL	USA
WJD156	MT731011	Triparticalcar	equi	Spizellomycetales	pine pollen	AL	USA
WJD157	MT731012	Chytriomyces	hyalinus	Chytridiales
WJD158	MT731013	Paranamyces	uniporus	Rhizophydiales	pollen	AL	USA
WJD160	MT731014	Fimicolochytrium		Spizellomycetales
WJD161	MT731015	Chytriomyces	hyalinus	Chytridiales
WJD162	MT731016	Kappamyces		Rhizophydiales
WJD165	MT731017	Boothiomyces	macroporosum	Rhizophydiales
WJD167	MT731018	Chytriomyces	hyalinus	Chytridiales		AL	USA
WJD170	MT731019	Borealophlyctis	nickersoniae	Rhizophlyctidales	pine pollen	AL	USA
WJD171	MT731020	Borealophlyctis	nickersoniae	Rhizophlyctidales	pine pollen	AL	USA
WJD178P	MT731021	Geranomyces	variabilis	Spizellomycetales
WJD179	MT731022	Gaertneriomyces	semiglobifer	Spizellomycetales
WJD182	MT731023	Rhizoclosmatium		Chytridiales		AL	USA
WJD189	MT731024	Kappamyces		Rhizophydiales
WJD193	MT731025	Paranamyces	uniporus	Rhizophydiales	keratin	OH	USA
WJD194	MT731026	Terramyces		Rhizophydiales
WJD195	MT731027	Geranomyces	variabilis	Spizellomycetales
WJD202	MT731028	Boothiomyces		Rhizophydiales
WJD203	MT731029	Geranomyces	variabilis	Spizellomycetales
WJD215	MT731030	Rhizoclosmatium		Chytridiales
WJD224	MT731031	Geranomyces	variabilis	Spizellomycetales
WJD231	MT731032	Monoblepharella		Monoblepharidales
WJD234	MT731033	Geranomyces	variabilis	Spizellomycetales
